# Supplementary material for: Potassium sodium (2R,3R)-tartrate tetra­hydrate: the paraelectric phase of Rochelle salt at 105 K
Source: Acta Crystallogr Sect E Struct Rep Online. 2008 Mar 5;64(Pt 4):m507–8. doi: 10.1107/S1600536808005266 (PMC2960997; doi:10.1107/S1600536808005266)
Supplement: Supplementary file 1 [file e-64-0m507-sup1.cif]

##############################################################################
###                                                                        ###
###        Electronic paper (Acta Crystallographica Section E)             ###
###                                                                        ###
##############################################################################
#                                                                            #
# This CIF contains the data in a paper accepted for publication in Acta     #
# Crystallographica Section E. It conforms to the requirements of Notes      #
# for Authors for Section E, and has been peer reviewed under the auspices   #
# of the IUCr Commission on Journals.                                        #
#                                                                            #
# Full details of the Crystallographic Information File format               #
# are given in the paper "The Crystallographic Information File (CIF):       #
# a New Standard Archive File for Crystallography" by S. R. Hall, F. H.      #
# Allen and I. D. Brown [Acta Cryst. (1991), A47, 655-685].                  #
#                                                                            #
# The current version of the core CIF dictionary is obtainable from          #
# ftp://ftp.iucr.org/pub/cif_core.dic. The current version number is 2.4.    #
#                                                                            #
# Software is freely available for graphical display of the structure(s) in  #
# this CIF.  For information consult the CIF home page http://www.iucr.org/  #
# cif/home.html                                                              #
#                                                                            #
# This file may be used for bona fide research purposes within the           #
# scientific community so long as proper attribution is given to the journal # 
# article from which it was obtained.                                        #
#                                                                            #
##############################################################################
                                             
data_I
_audit_creation_method     SHELXL-97
_chemical_name_systematic
;
Potassium sodium (2R,3R)-tartrate tetrahydrate
;
_chemical_name_common     'Rochelle salt'
_chemical_formula_moiety     'K +, Na +, C4 H4 O6 2-, 4(H2 O)'
_chemical_formula_sum     'C4 H12 K Na O10'
_chemical_formula_iupac     'K +, Na +, C4 H4 O6 2-, 4 H2 O'
_chemical_formula_weight     282.23
_chemical_melting_point     ?
_symmetry_cell_setting     orthorhombic
_symmetry_space_group_name_H-M     'P 21 21 2'
_space_group_name_Hall     'P 2 2ab'
loop_
    _symmetry_equiv_pos_as_xyz
    'x, y, z'
    '-x, -y, z'
    '-x+1/2, y+1/2, -z'
    'x+1/2, -y+1/2, -z'
_cell_length_a     11.7859(6)
_cell_length_b     14.1972(7)
_cell_length_c     6.1875(3)
_cell_angle_alpha     90.00
_cell_angle_beta     90.00
_cell_angle_gamma     90.00
_cell_volume     1035.33(9)
_cell_formula_units_Z     4
_cell_measurement_reflns_used     10000
_cell_measurement_theta_min     2.87
_cell_measurement_theta_max     49.65
_cell_measurement_temperature     105(2)
_exptl_crystal_description     sphere
_exptl_crystal_colour     colourless
_exptl_crystal_size_rad     0.5
_exptl_crystal_density_diffrn     1.811
_exptl_crystal_density_meas     ?
_exptl_crystal_density_method     'not measured'
_exptl_crystal_F_000     584
_exptl_absorpt_coefficient_mu     0.597
_exptl_absorpt_correction_type     'multi-scan'
_exptl_absorpt_process_details     '(SADABS; Sheldrick, 1996)'
_exptl_absorpt_correction_T_min     0.3977
_exptl_absorpt_correction_T_max     0.5506
_diffrn_ambient_temperature     105(2)
_diffrn_radiation_type     MoK\a
_diffrn_radiation_wavelength     0.71073
_diffrn_radiation_source     'fine-focus sealed tube'
_diffrn_radiation_monochromator     graphite
_diffrn_measurement_device_type     'Siemens SMART CCD'
_diffrn_measurement_method
                           'sets of exposures each taken over 0.3\% \w rotation'
_diffrn_detector_area_resol_mean     8.3
_diffrn_reflns_number     33523
_diffrn_reflns_av_R_equivalents     0.0373
_diffrn_reflns_av_sigmaI/netI     0.0386
_diffrn_reflns_theta_min     2.87
_diffrn_reflns_theta_max     49.65
_diffrn_reflns_theta_full     49.12
_diffrn_measured_fraction_theta_max     0.972
_diffrn_measured_fraction_theta_full     0.980
_diffrn_reflns_limit_h_min     -25
_diffrn_reflns_limit_h_max     25
_diffrn_reflns_limit_k_min     -28
_diffrn_reflns_limit_k_max     30
_diffrn_reflns_limit_l_min     -12
_diffrn_reflns_limit_l_max     12
_diffrn_standards_number     0
_diffrn_standards_interval_count     ?
_diffrn_standards_interval_time     ?
_diffrn_standards_decay_%     0
_refine_special_details
;
Data were collected by measuring six sets of exposures with the
detector set at 2\q = 29\% and 65\%, crystal-to-detector distance 5.00 cm.
Refinement of F^2^ against ALL reflections.
;
_reflns_number_total     10040
_reflns_number_gt     8947
_reflns_threshold_expression     I>2\s(I)
_refine_ls_structure_factor_coef     Fsqd
_refine_ls_matrix_type     full
_refine_ls_R_factor_all     0.0355
_refine_ls_R_factor_gt     0.0292
_refine_ls_wR_factor_gt     0.0668
_refine_ls_wR_factor_ref     0.0688
_refine_ls_goodness_of_fit_ref     1.063
_refine_ls_restrained_S_all     1.064
_refine_ls_number_reflns     10040
_refine_ls_number_parameters     195
_refine_ls_number_restraints     12
_refine_ls_hydrogen_treatment     refall
_refine_ls_weighting_scheme     calc
_refine_ls_weighting_details
         'calc w=1/[\s^2^(Fo^2^)+(0.0324P)^2^+0.0088P] where P=(Fo^2^+2Fc^2^)/3'
_atom_sites_solution_hydrogens     difmap
_atom_sites_solution_primary     direct
_refine_ls_shift/su_max     0.002
_refine_ls_shift/su_mean     0.000
_refine_diff_density_max     0.498
_refine_diff_density_min     -0.731
_refine_ls_extinction_method     'SHELXTL (Bruker, 2000)'
_refine_ls_extinction_coef     0.132(3)
_refine_ls_extinction_expression
                                  'Fc^*^=kFc[1+0.001xFc^2^\l^3^/sin(2\q)]^-1/4^'
_refine_ls_abs_structure_details     'Flack, 1983, 4266 Friedel pairs'
_refine_ls_abs_structure_Flack     0.044(14)
loop_
    _atom_type_symbol
    _atom_type_description
    _atom_type_scat_dispersion_real
    _atom_type_scat_dispersion_imag
    _atom_type_scat_source
    'C' 'C' 0.0033 0.0016
                         'International Tables Vol C Tables 4.2.6.8 and 6.1.1.4'
    'H' 'H' 0.0000 0.0000
                         'International Tables Vol C Tables 4.2.6.8 and 6.1.1.4'
    'O' 'O' 0.0106 0.0060
                         'International Tables Vol C Tables 4.2.6.8 and 6.1.1.4'
    'Na' 'Na' 0.0362 0.0249
                         'International Tables Vol C Tables 4.2.6.8 and 6.1.1.4'
    'K' 'K' 0.2009 0.2494
                         'International Tables Vol C Tables 4.2.6.8 and 6.1.1.4'
_computing_data_collection     'SMART (Bruker, 1998)'
_computing_cell_refinement     'SAINT-Plus (Bruker, 2001)'
_computing_data_reduction     'SAINT-Plus (Bruker, 2001)'
_computing_structure_solution     'SHELXTL (Sheldrick, 2008)'
_computing_structure_refinement     'SHELXTL (Sheldrick, 2008)'
_computing_molecular_graphics     'SHELXTL (Sheldrick, 2008)'
_computing_publication_material     'SHELXTL (Sheldrick, 2008)'
loop_
    _atom_site_type_symbol
    _atom_site_label
    _atom_site_fract_x
    _atom_site_fract_y
    _atom_site_fract_z
    _atom_site_U_iso_or_equiv
    _atom_site_adp_type
    _atom_site_calc_flag
    _atom_site_refinement_flags
    _atom_site_occupancy
    _atom_site_disorder_assembly
    _atom_site_disorder_group
    K K1 0.0000 0.0000 0.04255(4) 0.02054(4) Uani d S 1 . .
    K K2 0.5000 0.0000 0.83902(3) 0.01318(3) Uani d S 1 . .
    Na Na 0.23248(2) -0.007143(18) 0.51526(4) 0.01041(4) Uani d . 1 . .
    O O1 0.12000(3) 0.10859(3) 0.34799(7) 0.01016(5) Uani d . 1 . .
    O O2 0.21269(4) 0.20379(3) 0.11755(7) 0.01211(6) Uani d . 1 . .
    O O3 0.22830(4) 0.40729(3) 0.82011(8) 0.01585(7) Uani d . 1 . .
    O O4 0.04765(4) 0.35891(3) 0.84893(8) 0.01439(7) Uani d . 1 . .
    O O5 0.16547(4) 0.35790(3) 0.32421(7) 0.01060(5) Uani d . 1 . .
    H H5 0.1932(12) 0.3393(11) 0.216(3) 0.021(3) Uiso d . 1 . .
    O O6 0.29638(3) 0.24888(3) 0.63394(7) 0.01132(6) Uani d . 1 . .
    H H6 0.3284(13) 0.2989(11) 0.584(3) 0.025(3) Uiso d . 1 . .
    C C1 0.15538(4) 0.18798(3) 0.28320(8) 0.00798(6) Uani d . 1 . .
    C C2 0.12505(4) 0.27375(3) 0.42269(8) 0.00802(6) Uani d . 1 . .
    H H2 0.0351(13) 0.2714(11) 0.429(3) 0.024(3) Uiso d . 1 . .
    C C3 0.17752(4) 0.26353(3) 0.64784(8) 0.00867(6) Uani d . 1 . .
    H H3 0.1368(13) 0.2117(11) 0.726(3) 0.027(4) Uiso d . 1 . .
    C C4 0.14865(5) 0.35032(4) 0.78496(9) 0.01035(6) Uani d . 1 . .
    O O1W 0.39615(4) 0.08350(3) 0.48487(8) 0.01405(7) Uani d D 1 . .
    H H11W 0.3642(12) 0.1317(8) 0.527(2) 0.023(3) Uiso d D 1 . .
    H H12W 0.4433(14) 0.0974(13) 0.388(3) 0.058(6) Uiso d D 1 . .
    O O2W 0.23689(6) 0.04149(3) 0.87925(8) 0.02083(10) Uani d D 1 . .
    H H21W 0.2524(16) 0.0009(10) 0.980(2) 0.045(5) Uiso d D 1 . .
    H H22W 0.2331(16) 0.0930(8) 0.953(3) 0.044(5) Uiso d D 1 . .
    O O3W 0.05896(4) -0.19201(4) -0.03036(10) 0.01860(8) Uani d D 1 . .
    H H31W 0.1210(11) -0.2072(13) 0.028(3) 0.051(6) Uiso d D 1 . .
    H H32W 0.0307(13) -0.2458(8) -0.066(3) 0.037(5) Uiso d D 1 . .
    O O4W 0.07835(4) -0.10799(4) 0.57031(9) 0.01684(8) Uani d D 1 . .
    H H41W 0.0099(9) -0.1009(14) 0.526(3) 0.054(6) Uiso d D 1 . .
    H H42W 0.0734(12) -0.1431(10) 0.6784(19) 0.026(4) Uiso d D 1 . .
loop_
    _atom_site_aniso_label
    _atom_site_aniso_U_11
    _atom_site_aniso_U_22
    _atom_site_aniso_U_33
    _atom_site_aniso_U_12
    _atom_site_aniso_U_13
    _atom_site_aniso_U_23
    K1 0.02786(8) 0.01565(7) 0.01810(8) -0.00967(7) 0.000 0.000
    K2 0.01563(5) 0.01227(5) 0.01164(6) -0.00229(5) 0.000 0.000
    Na 0.01174(8) 0.00770(8) 0.01179(9) -0.00031(6) -0.00041(6) 0.00065(7)
    O1 0.01294(12) 0.00587(11) 0.01166(15) -0.00070(9) -0.00034(11) 0.00031(10)
    O2 0.01710(14) 0.00966(13) 0.00956(15) -0.00019(11) 0.00367(11) -0.00079(10)
    O3 0.02292(18) 0.01090(15) 0.01373(18) -0.00454(13) -0.00006(14)
                                                                    -0.00398(12)
    O4 0.01600(14) 0.01549(16) 0.01168(16) 0.00482(12) 0.00046(12) -0.00285(13)
    O5 0.01694(14) 0.00605(12) 0.00880(14) -0.00054(10) -0.00024(11) 0.00062(9)
    O6 0.01094(12) 0.00955(13) 0.01345(16) 0.00182(10) -0.00145(10) 0.00072(11)
    C1 0.01007(13) 0.00605(13) 0.00782(15) 0.00050(11) -0.00097(11) -0.00050(10)
    C2 0.01034(13) 0.00591(13) 0.00780(16) 0.00042(11) -0.00044(11) -0.00038(10)
    C3 0.01152(13) 0.00669(14) 0.00780(16) 0.00042(11) -0.00063(12) -0.00042(11)
    C4 0.01571(16) 0.00818(15) 0.00715(16) 0.00110(13) -0.00097(13) -0.00082(11)
    O1W 0.01351(14) 0.01088(14) 0.01774(19) -0.00051(11) 0.00272(12) 0.00068(12)
    O2W 0.0434(3) 0.00952(15) 0.00958(18) 0.00494(17) 0.00155(17) -0.00014(11)
    O3W 0.01445(15) 0.0230(2) 0.0183(2) 0.00034(14) -0.00277(14) 0.00046(16)
    O4W 0.01251(14) 0.01583(17) 0.0222(2) -0.00316(12) -0.00284(13) 0.00420(15)
_geom_special_details
;
 All esds (except the esd in the dihedral angle between two l.s. planes)
 are estimated using the full covariance matrix.  The cell esds are taken
 into account individually in the estimation of esds in distances, angles
 and torsion angles; correlations between esds in cell parameters are only
 used when they are defined by crystal symmetry.  An approximate (isotropic)
 treatment of cell esds is used for estimating esds involving l.s. planes.
;
loop_
    _geom_bond_atom_site_label_1
    _geom_bond_atom_site_label_2
    _geom_bond_site_symmetry_2
    _geom_bond_distance
    _geom_bond_publ_flag
    K1 O1 . 2.8194(4) ?
    K1 O1 2 2.8194(4) ?
    K1 O3W 2 2.8491(6) ?
    K1 O3W . 2.8491(6) ?
    K1 O2W 2_554 3.0271(7) ?
    K1 O2W 1_554 3.0270(7) ?
    K2 O1W . 2.7758(5) ?
    K2 O1W 2_655 2.7758(5) ?
    K2 O4 4_557 2.8383(5) ?
    K2 O4 3_547 2.8383(5) ?
    K2 O5 3_546 2.9822(4) ?
    K2 O5 4_556 2.9822(4) ?
    K2 O2W . 3.1662(7) ?
    K2 O2W 2_655 3.1662(7) ?
    Na O1W . 2.3264(5) ?
    Na O4W . 2.3379(5) ?
    Na O1 . 2.3512(5) ?
    Na O2W . 2.3562(6) ?
    Na O3 3_546 2.4485(6) ?
    Na O5 3_546 2.4707(5) ?
    O1 C1 . 1.2668(6) ?
    O2 C1 . 1.2479(6) ?
    O3 C4 . 1.2581(7) ?
    O4 C4 . 1.2604(7) ?
    O5 C2 . 1.4232(6) ?
    O5 H5 . 0.789(17) ?
    O6 C3 . 1.4188(6) ?
    O6 H6 . 0.861(16) ?
    C1 C2 . 1.5348(7) ?
    C2 C3 . 1.5311(7) ?
    C2 H2 . 1.062(15) ?
    C3 C4 . 1.5342(7) ?
    C3 H3 . 1.004(17) ?
    O1W H11W . 0.824(8) ?
    O1W H12W . 0.843(9) ?
    O2W H21W . 0.868(9) ?
    O2W H22W . 0.862(9) ?
    O3W H31W . 0.843(9) ?
    O3W H32W . 0.862(8) ?
    O4W H41W . 0.858(9) ?
    O4W H42W . 0.836(8) ?
loop_
    _geom_angle_atom_site_label_1
    _geom_angle_atom_site_label_2
    _geom_angle_atom_site_label_3
    _geom_angle_site_symmetry_1
    _geom_angle_site_symmetry_3
    _geom_angle
    _geom_angle_publ_flag
    O2 C1 O1 . . 126.74(5) ?
    O2 C1 C2 . . 116.44(4) ?
    O1 C1 C2 . . 116.82(4) ?
    O5 C2 C3 . . 109.50(4) ?
    O5 C2 C1 . . 110.32(4) ?
    C3 C2 C1 . . 110.02(4) ?
    O5 C2 H2 . . 112.1(8) ?
    C3 C2 H2 . . 111.5(9) ?
    C1 C2 H2 . . 103.2(9) ?
    O6 C3 C2 . . 110.95(4) ?
    O6 C3 C4 . . 111.73(4) ?
    C2 C3 C4 . . 109.72(4) ?
    O6 C3 H3 . . 113.2(9) ?
    C2 C3 H3 . . 108.4(10) ?
    C4 C3 H3 . . 102.5(10) ?
    O3 C4 O4 . . 126.03(5) ?
    O3 C4 C3 . . 116.52(5) ?
    O4 C4 C3 . . 117.44(5) ?
    H11W O1W H12W . . 109.6(12) ?
    H21W O2W H22W . . 101.2(11) ?
    H31W O3W H32W . . 102.7(11) ?
    H41W O4W H42W . . 105.2(11) ?
loop_
    _geom_torsion_atom_site_label_1
    _geom_torsion_atom_site_label_2
    _geom_torsion_atom_site_label_3
    _geom_torsion_atom_site_label_4
    _geom_torsion_site_symmetry_1
    _geom_torsion_site_symmetry_2
    _geom_torsion_site_symmetry_3
    _geom_torsion_site_symmetry_4
    _geom_torsion
    _geom_torsion_publ_flag
    O2 C1 C2 O5 . . . . 3.05(6) ?
    O1 C1 C2 O5 . . . . -177.09(4) ?
    O2 C1 C2 C3 . . . . -117.87(5) ?
    O1 C1 C2 C3 . . . . 61.98(5) ?
    O5 C2 C3 O6 . . . . -66.37(5) ?
    C1 C2 C3 O6 . . . . 55.04(5) ?
    O5 C2 C3 C4 . . . . 57.57(5) ?
    C1 C2 C3 C4 . . . . 178.98(4) ?
    O6 C3 C4 O3 . . . . 16.43(7) ?
    C2 C3 C4 O3 . . . . -107.06(5) ?
    O6 C3 C4 O4 . . . . -164.68(5) ?
    C2 C3 C4 O4 . . . . 71.84(6) ?
loop_
    _geom_hbond_atom_site_label_D
    _geom_hbond_atom_site_label_H
    _geom_hbond_atom_site_label_A
    _geom_hbond_site_symmetry_A
    _geom_hbond_distance_DH
    _geom_hbond_distance_HA
    _geom_hbond_distance_DA
    _geom_hbond_angle_DHA
    O5 H5 O2 . 0.789(17) 2.031(16) 2.5946(6) 128.2(14)
    O6 H6 O4W 3_556 0.861(16) 1.968(16) 2.8119(7) 166.5(16)
    O1W H11W O6 . 0.824(8) 1.960(8) 2.7832(6) 176.8(15)
    O1W H12W O4 4_556 0.843(9) 2.010(9) 2.8500(7) 174.8(18)
    O2W H21W O3 3_547 0.868(9) 1.830(9) 2.6941(7) 173.4(19)
    O2W H22W O2 1_556 0.862(9) 1.890(9) 2.7505(7) 175.5(19)
    O3W H31W O6 3_546 0.843(9) 2.391(15) 3.1029(7) 142.5(19)
    O3W H31W O2 3_545 0.843(9) 2.499(17) 3.1181(7) 131.0(17)
    O3W H31W O3 3_546 0.843(9) 2.584(14) 3.1569(8) 126.2(15)
    O3W H32W O4 2_554 0.862(8) 1.926(8) 2.7842(8) 173.8(16)
    O4W H41W O1 2 0.858(9) 1.888(10) 2.7124(6) 160.4(19)
    O4W H42W O3W 1_556 0.836(8) 1.939(9) 2.7532(8) 164.4(16)
data_global
_journal_data_validation_number     ?
_journal_date_recd_electronic     2008-02-07
_journal_date_accepted     2008-02-25
_journal_name_full     'Acta Crystallographica, Section E'
_journal_year     2008
_journal_volume     64
_journal_issue      4
_journal_page_first     m507
_journal_page_last     m508
_journal_paper_category     QM
_journal_coeditor_code     BG2163
_publ_contact_author_name     'Carl Henrik G\"orbitz'
_publ_contact_author_address
;
Department of Chemistry
University of Oslo
P.O.Box 1033 Blindern
N-0315 Oslo, Norway
;
_publ_contact_author_email     c.h.gorbitz@kjemi.uio.no
_publ_contact_author_fax     '+47 22 85 54 41'
_publ_contact_author_phone     '+47 22 85 54 60'
_publ_section_title
;
Potassium sodium (2<i>R</i>,3<i>R</i>)-tartrate tetrahydrate: the paraelectric
phase of Rochelle salt at 105 K
;
loop_
    _publ_author_name
    _publ_author_address
    'G\"orbitz, Carl Henrik'
;
Department of Chemistry
 University of Oslo
 PO Box 1033 Blindern
 N-0315 Oslo, Norway
;
    'Sagstuen, Einar'
;
Department of Physics
 University of Oslo
 PO Box 1048 Blindern
 N-0316 Oslo, Norway
;
