# Supplementary material for: Potassium sodium (2R,3R)-tartrate tetra­hydrate: the paraelectric phase of Rochelle salt at 105 K
Source: Acta Crystallogr Sect E Struct Rep Online. 2008 Mar 5;64(Pt 4):m507–8. doi: 10.1107/S1600536808005266 (PMC2960997; doi:10.1107/S1600536808005266)
Supplement: Supplementary file 2 [file e-64-0m507-Isup2.hkl]

# 
# h,k,l, Fc-squared, Fo-squared, sigma(Fo-squared) and status flag 
# 
data_I
_shelx_title ' Roc in P2(1)2(1)2' 
_shelx_refln_list_code          4 
_shelx_F_calc_maximum      121.22 
_exptl_crystal_F_000       584.00 
_reflns_d_resolution_high  0.4663 
 
loop_ 
 _symmetry_equiv_pos_as_xyz 
 'x, y, z' 
 '-x, -y, z' 
 '-x+1/2, y+1/2, -z' 
 'x+1/2, -y+1/2, -z' 
 
_cell_length_a    11.7859 
_cell_length_b    14.1972 
_cell_length_c     6.1875 
_cell_angle_alpha  90.000 
_cell_angle_beta   90.000 
_cell_angle_gamma  90.000 
 
_shelx_F_squared_multiplier     1.000 
 
loop_ 
 _refln_index_h 
 _refln_index_k 
 _refln_index_l 
 _refln_F_squared_calc 
 _refln_F_squared_meas 
 _refln_F_squared_sigma 
 _refln_observed_status 
   2   0   0     2056.86     2005.83    114.87 o 
   4   0   0     3048.84     2882.45     96.10 o 
   6   0   0       19.05       14.87      1.03 o 
   8   0   0     1334.43     1278.48     67.19 o 
  10   0   0       66.35       52.49      2.64 o 
  12   0   0      200.24      224.66      8.42 o 
  14   0   0      431.75      385.46     11.79 o 
  16   0   0       95.45       99.19      3.89 o 
  18   0   0      532.06      510.78     17.61 o 
  20   0   0       24.37       22.85      3.25 o 
  22   0   0        8.37        5.48      2.79 o 
  24   0   0       30.27       33.06      4.22 o 
   2   1   0     4746.45     4239.78    198.34 o 
   3   1   0        3.41        7.27      2.52 o 
   4   1   0     6110.37     5459.74    148.80 o 
   5   1   0        8.98        8.33      0.94 o 
   6   1   0      261.70      303.61      7.38 o 
   7   1   0      961.96      916.01     21.82 o 
   8   1   0      919.53     1025.09     24.42 o 
   9   1   0      397.83      406.30      9.96 o 
  10   1   0      306.99      293.85      7.39 o 
  11   1   0      247.90      260.28      7.82 o 
  12   1   0       75.68       90.66      2.89 o 
  13   1   0      149.07      149.80      5.08 o 
  14   1   0       32.52       42.30      2.24 o 
  15   1   0        0.03        1.78      0.99 o 
  16   1   0      137.07      135.58      3.34 o 
  17   1   0       11.29       14.30      1.48 o 
  18   1   0        2.07        2.58      1.69 o 
  19   1   0      156.64      162.63      4.02 o 
  20   1   0        0.65       -1.38      1.61 o 
  21   1   0       22.34       24.45      2.08 o 
  22   1   0       40.47       39.37      2.56 o 
  23   1   0       12.68        9.06      2.25 o 
  24   1   0        2.64       -0.69      2.71 o 
  25   1   0        6.48        6.11      2.61 o 
   0   2   0       99.26      115.62      3.96 o 
   1   2   0      899.30      841.78     19.46 o 
   2   2   0     1720.56     1715.27     33.01 o 
   3   2   0      693.52      735.88     14.23 o 
   4   2   0    11392.07    10744.39    501.95 o 
   5   2   0     1434.14     1597.21     37.82 o 
   6   2   0      565.65      706.72     16.86 o 
   7   2   0     2097.77     2137.10     53.07 o 
   8   2   0     6695.84     6184.65    206.01 o 
   9   2   0        3.26        4.65      0.73 o 
  10   2   0      352.37      396.18      9.79 o 
  11   2   0      996.56      928.79     22.39 o 
  12   2   0     1423.74     1348.12     37.41 o 
  13   2   0       21.31       18.79      1.66 o 
  14   2   0       58.02       55.00      1.65 o 
  15   2   0       13.05       15.10      1.19 o 
  16   2   0       77.17       78.47      2.47 o 
  17   2   0        2.55        3.87      1.38 o 
  18   2   0       97.53       95.92      3.82 o 
  19   2   0        0.38        1.07      1.54 o 
  20   2   0        9.61       11.94      1.93 o 
  21   2   0       25.01       26.65      3.33 o 
  22   2   0      122.53      124.04      4.10 o 
  23   2   0        4.85        4.93      2.26 o 
  24   2   0        6.69        4.23      3.60 o 
  25   2   0        2.12        2.43      2.30 o 
   2   3   0      220.79      223.13      5.38 o 
   3   3   0      640.47      661.33     12.80 o 
   4   3   0      833.20      880.18     18.61 o 
   5   3   0     1185.93     1151.75     24.36 o 
   6   3   0      957.01     1026.37     19.89 o 
   7   3   0        5.73        6.54      0.89 o 
   8   3   0       26.04       20.24      1.70 o 
   9   3   0       18.30       19.53      1.50 o 
  10   3   0      229.79      242.83      5.56 o 
  11   3   0      405.19      379.77      9.52 o 
  12   3   0      175.33      146.41      4.19 o 
  13   3   0       37.17       36.81      1.93 o 
  14   3   0       79.89       86.41      2.07 o 
  15   3   0      406.44      401.86      6.83 o 
  16   3   0        5.24        4.98      1.47 o 
  17   3   0       35.90       35.14      2.06 o 
  18   3   0       13.07       16.44      1.92 o 
  19   3   0       87.12       81.99      4.35 o 
  20   3   0        4.32        4.74      1.95 o 
  21   3   0       23.60       20.85      2.23 o 
  22   3   0       11.03        9.61      2.29 o 
  23   3   0        0.55        3.16      2.15 o 
  24   3   0        5.10        4.66      2.19 o 
  25   3   0        0.30       -0.24      3.49 o 
   0   4   0     1522.45     1294.18     65.13 o 
   1   4   0      540.65      505.18     12.04 o 
   2   4   0      798.22      945.08     20.03 o 
   3   4   0     4194.15     4000.02     94.38 o 
   4   4   0    14694.45    12344.84    383.62 o 
   5   4   0        6.22        7.56      0.58 o 
   6   4   0     1316.01     1458.47     28.17 o 
   7   4   0        6.94       16.63      1.58 o 
   8   4   0     1512.48     1472.01     31.31 o 
   9   4   0       53.37       58.14      1.73 o 
  10   4   0     1268.30     1185.30     28.40 o 
  11   4   0        1.24        4.07      1.57 o 
  12   4   0      150.51      158.12      4.46 o 
  13   4   0        6.24        9.67      2.18 o 
  14   4   0      293.30      283.89      5.49 o 
  15   4   0      400.92      382.99      7.78 o 
  16   4   0      304.50      292.07      6.78 o 
  17   4   0        0.82        1.06      1.51 o 
  18   4   0       47.58       48.68      2.47 o 
  19   4   0        2.54        0.97      1.91 o 
  20   4   0       17.00       15.75      2.08 o 
  21   4   0        3.47        5.50      2.02 o 
  22   4   0       50.09       50.38      2.85 o 
  23   4   0        8.19        8.66      2.25 o 
  24   4   0        6.37        1.80      2.36 o 
   1   5   0      482.26      451.20     10.80 o 
   2   5   0     1821.85     1770.70     48.41 o 
   3   5   0      786.17      778.03     18.48 o 
   4   5   0      160.75      154.87      4.55 o 
   5   5   0     2258.80     2320.14     49.04 o 
   6   5   0       67.73       76.36      1.75 o 
   7   5   0     1828.84     1811.18     35.01 o 
   8   5   0      275.53      253.52      5.20 o 
   9   5   0      127.02      136.45      4.27 o 
  10   5   0        4.04        8.42      1.52 o 
  11   5   0      853.05      830.14     20.38 o 
  12   5   0        0.41        1.66      1.11 o 
  13   5   0      327.46      308.84      9.25 o 
  14   5   0        6.35        7.32      1.10 o 
  15   5   0      429.21      422.83      7.80 o 
  16   5   0        1.59        3.52      1.26 o 
  17   5   0        0.62        0.10      1.53 o 
  18   5   0      197.58      190.10      5.04 o 
  19   5   0       80.70       80.72      3.22 o 
  20   5   0       23.99       26.76      2.25 o 
  21   5   0       30.71       30.14      2.47 o 
  22   5   0       37.10       44.98      2.73 o 
  23   5   0       74.36       76.74      4.91 o 
  24   5   0       12.31        7.23      2.37 o 
   0   6   0     1160.73      985.21     33.12 o 
   1   6   0     2253.34     2282.02     54.03 o 
   2   6   0     2025.28     2132.43     71.50 o 
   3   6   0      967.10     1085.98     23.05 o 
   4   6   0     4972.84     4743.44    111.06 o 
   5   6   0      294.22      286.95      6.30 o 
   6   6   0     2235.69     2291.28     44.18 o 
   7   6   0      183.99      211.43      4.37 o 
   8   6   0      755.64      783.91     15.37 o 
   9   6   0       23.55       26.87      1.37 o 
  10   6   0      310.13      292.63      7.46 o 
  11   6   0      277.41      275.39      8.23 o 
  12   6   0      912.70      853.13     23.91 o 
  13   6   0        2.38        3.01      1.44 o 
  14   6   0      448.33      430.94      7.54 o 
  15   6   0      313.03      309.78      5.96 o 
  16   6   0       15.07       15.27      1.41 o 
  17   6   0       99.53       98.36      2.82 o 
  18   6   0      169.96      174.53      5.38 o 
  19   6   0       60.40       57.69      3.29 o 
  20   6   0      136.45      139.25      4.32 o 
  21   6   0        7.09        4.63      2.08 o 
  22   6   0       58.06       56.74      2.93 o 
  23   6   0        5.65        2.45      2.35 o 
  24   6   0        0.36        1.28      2.20 o 
   1   7   0      471.18      455.50     10.96 o 
   2   7   0       22.89       23.09      1.70 o 
   3   7   0        0.00        3.13      0.73 o 
   4   7   0      148.25      165.04      3.74 o 
   5   7   0      267.87      272.09      5.48 o 
   6   7   0       86.46      107.99      2.93 o 
   7   7   0      184.86      190.37      4.58 o 
   8   7   0      139.33      144.93      3.49 o 
   9   7   0     1736.49     1664.71     39.55 o 
  10   7   0      172.61      173.90      5.48 o 
  11   7   0        0.69        4.44      2.33 o 
  12   7   0        0.03        1.16      1.32 o 
  13   7   0        9.10       10.07      1.05 o 
  14   7   0       53.64       54.86      1.82 o 
  15   7   0      117.72      110.39      3.07 o 
  16   7   0      242.51      242.13      5.38 o 
  17   7   0       77.40       75.63      2.57 o 
  18   7   0      323.61      330.54      6.60 o 
  19   7   0      239.93      242.10      6.10 o 
  20   7   0        0.05        2.02      1.94 o 
  21   7   0        0.00       -0.01      2.16 o 
  22   7   0        0.28       -0.45      2.48 o 
  23   7   0        5.63        9.22      2.35 o 
  24   7   0       27.25       26.05      2.66 o 
   0   8   0     8682.19     6962.73    232.88 o 
   1   8   0      191.03      185.46      5.37 o 
   2   8   0      345.97      349.10      8.52 o 
   3   8   0      436.94      467.16     11.31 o 
   4   8   0     1722.51     1652.03     39.15 o 
   5   8   0      395.07      430.70      8.54 o 
   6   8   0      909.41      879.00     18.80 o 
   7   8   0       66.62       71.68      2.28 o 
   8   8   0      847.44      872.91     20.99 o 
   9   8   0       41.70       39.82      1.70 o 
  10   8   0      525.50      548.97     13.48 o 
  11   8   0       80.18       82.07      3.24 o 
  12   8   0      282.45      284.99      8.66 o 
  13   8   0        0.07        2.07      0.93 o 
  14   8   0       85.50       87.32      2.53 o 
  15   8   0        3.32        4.30      1.35 o 
  16   8   0      280.44      284.90      6.63 o 
  17   8   0      141.14      146.89      3.38 o 
  18   8   0       41.57       46.29      2.14 o 
  19   8   0       12.00       12.80      2.13 o 
  20   8   0        1.18        1.95      2.08 o 
  21   8   0       60.28       60.00      3.13 o 
  22   8   0       64.15       65.96      4.40 o 
  23   8   0        0.25        1.54      2.39 o 
  24   8   0       61.99       58.33      8.33 o 
   1   9   0      330.86      357.70      8.73 o 
   2   9   0      833.96      877.09     20.98 o 
   3   9   0       70.18       74.82      3.17 o 
   4   9   0     1494.29     1528.03     42.06 o 
   5   9   0       37.77       41.34      1.36 o 
   6   9   0      298.71      320.65      8.00 o 
   7   9   0      226.44      202.39      5.29 o 
   8   9   0      628.00      604.30     14.73 o 
   9   9   0      103.32      110.68      3.25 o 
  10   9   0      584.53      587.98     14.44 o 
  11   9   0       68.37       66.17      2.88 o 
  12   9   0        7.31       10.11      1.11 o 
  13   9   0       46.52       47.80      1.53 o 
  14   9   0       37.88       39.45      2.15 o 
  15   9   0       22.48       23.01      1.71 o 
  16   9   0      212.87      213.93      4.94 o 
  17   9   0       15.08       16.89      1.78 o 
  18   9   0        1.88        3.27      1.56 o 
  19   9   0       17.67       19.59      1.86 o 
  20   9   0        0.55        0.54      2.06 o 
  21   9   0        4.36        6.03      2.24 o 
  22   9   0        1.13        0.79      2.32 o 
  23   9   0       10.16       12.27      2.54 o 
  24   9   0       14.64       16.05      3.30 o 
   0  10   0     4294.01     3818.16    127.99 o 
   1  10   0      397.58      410.90     10.01 o 
   2  10   0      790.83      804.13     22.32 o 
   3  10   0      423.55      422.38     11.94 o 
   4  10   0     1463.56     1496.01     49.99 o 
   5  10   0      105.13       99.46      2.89 o 
   6  10   0      243.26      236.72      6.09 o 
   7  10   0       11.45       14.74      1.11 o 
   8  10   0     1735.39     1700.24     40.49 o 
   9  10   0        5.17        6.86      1.65 o 
  10  10   0      577.60      570.98     16.32 o 
  11  10   0       22.22       26.35      2.14 o 
  12  10   0      244.18      251.58      4.12 o 
  13  10   0      116.49      116.23      2.65 o 
  14  10   0      446.32      448.36      9.10 o 
  15  10   0        1.77        3.60      1.34 o 
  16  10   0      104.00      110.87      3.25 o 
  17  10   0        4.25        3.53      1.69 o 
  18  10   0      203.25      205.89      5.26 o 
  19  10   0        0.52        1.61      1.68 o 
  20  10   0        1.73        4.28      1.81 o 
  21  10   0        1.53        0.23      2.24 o 
  22  10   0       18.52       22.49      2.95 o 
  23  10   0        0.39       -0.83      2.34 o 
   1  11   0     1151.66     1167.49     32.20 o 
   2  11   0        0.79        7.33      2.80 o 
   3  11   0      463.10      473.53     19.17 o 
   4  11   0      371.87      390.88     11.20 o 
   5  11   0       37.84       42.47      1.92 o 
   6  11   0       50.11       47.66      1.85 o 
   7  11   0       37.44       36.52      1.70 o 
   8  11   0      391.69      377.13      9.50 o 
   9  11   0      609.84      587.71     14.48 o 
  10  11   0      258.43      247.85      7.68 o 
  11  11   0      190.49      176.53      3.39 o 
  12  11   0       73.53       74.83      2.24 o 
  13  11   0       15.61       14.47      1.36 o 
  14  11   0      172.74      176.03      3.81 o 
  15  11   0        2.04        4.91      1.41 o 
  16  11   0        3.84        0.99      1.57 o 
  17  11   0       28.92       32.65      2.18 o 
  18  11   0       71.35       71.13      3.64 o 
  19  11   0        7.03        9.20      1.84 o 
  20  11   0       33.06       33.79      2.19 o 
  21  11   0       16.44       21.97      2.29 o 
  22  11   0        3.96        5.03      2.49 o 
  23  11   0        0.02        0.16      2.48 o 
   0  12   0     1771.31     1708.56     81.17 o 
   1  12   0      345.27      354.78     12.48 o 
   2  12   0      126.48      123.18      4.93 o 
   3  12   0      308.54      329.98     10.76 o 
   4  12   0     1166.24     1172.58     32.49 o 
   5  12   0     2124.42     2044.38     49.52 o 
   6  12   0      388.47      363.90      9.15 o 
   7  12   0      265.81      256.63      6.69 o 
   8  12   0      684.21      689.29     16.83 o 
   9  12   0      152.96      143.34      4.89 o 
  10  12   0      673.41      644.52     11.69 o 
  11  12   0       13.01       15.60      1.08 o 
  12  12   0      290.77      295.18      5.61 o 
  13  12   0        1.68        0.98      1.19 o 
  14  12   0       69.04       68.17      3.58 o 
  15  12   0       51.27       54.58      2.20 o 
  16  12   0       36.29       39.68      1.93 o 
  17  12   0       51.69       45.64      2.47 o 
  18  12   0       59.24       65.49      4.29 o 
  19  12   0        0.10       -0.11      1.74 o 
  20  12   0       54.56       58.02      2.91 o 
  21  12   0        0.96        1.18      2.00 o 
  22  12   0       34.76       35.95      4.34 o 
  23  12   0       19.59       17.47      3.55 o 
   1  13   0     2129.56     2025.46     68.00 o 
   2  13   0      470.99      465.44     16.24 o 
   3  13   0      827.38      820.94     28.06 o 
   4  13   0        3.15        2.72      1.79 o 
   5  13   0      101.63      103.93      3.19 o 
   6  13   0      387.75      408.59     10.23 o 
   7  13   0       41.48       39.16      1.97 o 
   8  13   0       18.10       20.72      1.81 o 
   9  13   0       40.60       37.64      1.99 o 
  10  13   0       13.62       22.60      2.84 o 
  11  13   0        0.49        2.89      1.43 o 
  12  13   0        0.87       -0.83      1.31 o 
  13  13   0        1.49        1.94      1.34 o 
  14  13   0        1.79        2.11      1.43 o 
  15  13   0       14.07       16.41      1.67 o 
  16  13   0       20.08       19.67      1.80 o 
  17  13   0        6.58        5.47      1.92 o 
  18  13   0       14.86       16.31      2.13 o 
  19  13   0       61.26       62.39      2.77 o 
  20  13   0       15.02       24.62      2.60 o 
  21  13   0       18.66       17.05      2.51 o 
  22  13   0        2.71       -1.05      2.39 o 
   0  14   0      813.19      868.41     42.01 o 
   1  14   0     1154.68     1099.53     37.33 o 
   2  14   0      464.22      482.85     16.89 o 
   3  14   0      768.82      759.98     26.13 o 
   4  14   0      732.92      705.07     24.32 o 
   5  14   0        2.00        3.45      1.26 o 
   6  14   0      727.84      696.58     19.62 o 
   7  14   0        4.79        4.98      1.79 o 
   8  14   0      518.60      503.59     10.76 o 
   9  14   0      203.42      201.92      4.90 o 
  10  14   0       32.62       34.88      1.64 o 
  11  14   0        0.60        2.17      1.34 o 
  12  14   0      181.70      183.04      4.49 o 
  13  14   0        0.03        0.36      1.36 o 
  14  14   0       55.23       55.46      2.26 o 
  15  14   0       26.81       27.54      1.77 o 
  16  14   0        4.79        5.45      1.67 o 
  17  14   0        1.17        0.67      2.06 o 
  18  14   0      169.15      167.05      7.61 o 
  19  14   0       19.44       21.81      2.35 o 
  20  14   0       47.67       52.01      5.13 o 
  21  14   0       30.96       27.72      3.99 o 
  22  14   0       88.71       86.96      6.26 o 
   1  15   0        3.84        9.69      2.72 o 
   2  15   0       43.99       48.86      2.92 o 
   3  15   0      173.92      174.66      8.16 o 
   4  15   0       14.69       13.05      1.54 o 
   5  15   0      241.56      237.38      7.30 o 
   6  15   0      172.34      159.35      3.97 o 
   7  15   0      116.06      123.35      3.66 o 
   8  15   0       13.24       17.29      1.73 o 
   9  15   0       90.43       96.11      4.57 o 
  10  15   0       83.15       79.72      3.26 o 
  11  15   0       92.78       93.49      3.22 o 
  12  15   0       72.55       69.85      2.69 o 
  13  15   0        7.46        7.20      1.71 o 
  14  15   0      107.39      114.81      3.51 o 
  15  15   0       19.96       19.55      1.93 o 
  16  15   0       64.14       63.49      5.53 o 
  17  15   0        4.55        5.02      1.90 o 
  18  15   0       38.69       35.98      2.86 o 
  19  15   0       11.72       10.54      2.55 o 
  20  15   0        0.88        2.22      2.74 o 
  21  15   0        0.02       -2.78      2.78 o 
   0  16   0      555.35      514.58     25.69 o 
   1  16   0      127.04      134.80      5.68 o 
   2  16   0      279.70      255.82      9.58 o 
   3  16   0       50.88       55.25      3.42 o 
   4  16   0      829.44      770.49     16.87 o 
   5  16   0       57.79       57.96      2.27 o 
   6  16   0      427.22      426.75      9.22 o 
   7  16   0        4.49        5.35      1.60 o 
   8  16   0       23.42       25.05      2.66 o 
   9  16   0      419.81      416.82     13.59 o 
  10  16   0      165.53      162.15      4.85 o 
  11  16   0       56.88       66.86      3.07 o 
  12  16   0      208.99      213.19      6.82 o 
  13  16   0        2.99        3.10      2.67 o 
  14  16   0      167.41      173.20      4.61 o 
  15  16   0        8.11       12.50      1.98 o 
  16  16   0       55.59       56.84      4.13 o 
  17  16   0       15.79       15.13      2.09 o 
  18  16   0       49.14       51.16      3.21 o 
  19  16   0        3.06       -0.20      2.52 o 
  20  16   0       79.61       74.87      4.27 o 
  21  16   0        7.36       10.20      4.06 o 
   1  17   0      180.97      168.42      4.67 o 
   2  17   0      100.21       97.27      3.27 o 
   3  17   0       47.63       46.26      2.33 o 
   4  17   0        9.17       11.38      1.99 o 
   5  17   0       73.14       78.56      2.60 o 
   6  17   0       14.33       13.17      1.63 o 
   7  17   0        0.80        1.52      3.61 o 
   8  17   0      213.43      217.20      8.94 o 
   9  17   0        0.10       -0.46      1.65 o 
  10  17   0      579.14      570.83     16.33 o 
  11  17   0       74.34       77.11      6.71 o 
  12  17   0        4.98        7.80      2.02 o 
  13  17   0       58.56       57.94      3.17 o 
  14  17   0       20.90       20.20      2.16 o 
  15  17   0      146.16      144.30      4.82 o 
  16  17   0        2.54        3.90      2.10 o 
  17  17   0        0.01        1.20      2.05 o 
  18  17   0       72.86       70.93      5.10 o 
  19  17   0        0.25       -0.65      2.50 o 
  20  17   0        0.01        0.86      2.53 o 
   0  18   0       21.43       21.18      2.10 o 
   1  18   0      113.79      115.43      2.99 o 
   2  18   0      424.77      407.06      8.51 o 
   3  18   0      126.19      114.70      4.10 o 
   4  18   0      241.75      236.64      5.65 o 
   5  18   0      124.87      119.78      4.02 o 
   6  18   0       15.62       17.22      3.57 o 
   7  18   0       40.87       47.94      3.49 o 
   8  18   0     1050.75     1088.84     33.37 o 
   9  18   0        0.96       -0.09      2.10 o 
  10  18   0      213.57      218.04      8.44 o 
  11  18   0       66.67       68.53      3.42 o 
  12  18   0      115.65      124.01      4.43 o 
  13  18   0        3.60        7.01      3.63 o 
  14  18   0       55.57       60.90      3.40 o 
  15  18   0       43.33       45.98      3.12 o 
  16  18   0      296.10      306.36      7.82 o 
  17  18   0       12.76       12.67      2.21 o 
  18  18   0        0.13       -1.20      2.20 o 
  19  18   0       32.68       26.29      6.17 o 
  20  18   0       50.01       52.07      3.94 o 
   1  19   0      128.72      122.59      4.05 o 
   2  19   0       28.85       35.27      3.83 o 
   3  19   0      119.01      120.75      4.62 o 
   4  19   0      109.30      118.22      4.66 o 
   5  19   0        5.52        5.79      2.21 o 
   7  19   0      155.90      142.31      7.70 o 
   8  19   0       25.27       28.22      3.22 o 
   9  19   0      120.87      110.96      4.65 o 
  10  19   0       20.70       19.04      2.27 o 
  11  19   0        0.08       -1.97      2.04 o 
  12  19   0      154.60      156.28      5.08 o 
  13  19   0       33.82       35.22      2.86 o 
  14  19   0      419.19      412.11     11.98 o 
  15  19   0       15.05       15.34      2.56 o 
  16  19   0       19.32       19.39      2.64 o 
  17  19   0       40.38       40.37      8.10 o 
  18  19   0        0.03       -1.40      3.28 o 
  19  19   0       18.31       17.42      5.60 o 
   0  20   0     1807.14     1670.20     50.40 o 
   1  20   0        0.04        2.58      1.80 o 
   2  20   0        1.56        1.22      1.86 o 
   3  20   0       29.15       33.66      3.38 o 
   4  20   0      715.17      658.98     20.72 o 
   5  20   0       58.78       63.53      6.42 o 
   6  20   0      112.40       98.39      9.08 o 
   7  20   0      152.70      155.30      6.73 o 
   8  20   0       75.23       75.04      4.93 o 
   9  20   0       10.21       12.53      3.63 o 
  10  20   0       28.91       25.94      2.43 o 
  11  20   0        5.40        8.67      2.24 o 
  12  20   0       84.09       87.69      4.51 o 
  13  20   0       36.28       35.44      2.94 o 
  14  20   0      191.68      180.01     11.31 o 
  15  20   0      101.87       98.18      9.03 o 
  16  20   0        3.34        3.12      2.49 o 
  17  20   0        1.73        2.54      2.47 o 
  18  20   0       34.87       29.71      9.11 o 
  19  20   0       24.45       19.65      3.82 o 
   1  21   0       45.80       45.89      2.55 o 
   2  21   0        4.72        9.01      2.58 o 
   3  21   0       40.29       40.80      3.00 o 
   4  21   0        5.85        8.32      2.47 o 
   5  21   0       31.13       29.80      3.49 o 
   6  21   0      204.89      186.38     13.54 o 
   7  21   0        7.89        5.61      3.09 o 
   8  21   0        2.04        3.73      2.24 o 
   9  21   0       10.02       12.59      2.37 o 
  10  21   0        2.76        2.71      2.34 o 
  11  21   0       21.98       23.23      2.61 o 
  12  21   0       29.61       25.69      2.80 o 
  13  21   0        9.22       10.60      3.04 o 
  14  21   0       23.50       21.75      4.18 o 
  15  21   0        3.12        2.17      2.46 o 
  16  21   0        9.82       12.56      3.36 o 
  17  21   0        3.40       -2.38      2.44 o 
  18  21   0       47.88       52.34      3.63 o 
   0  22   0      630.26      618.13     19.73 o 
   1  22   0      262.24      247.61      6.46 o 
   2  22   0       57.98       58.88      3.68 o 
   3  22   0        1.41        3.89      2.67 o 
   4  22   0      205.65      200.13      6.69 o 
   5  22   0       75.84       70.47      4.61 o 
   6  22   0      103.34       94.16      9.56 o 
   7  22   0        8.44        8.90      2.37 o 
   8  22   0      291.58      269.28      8.21 o 
   9  22   0        1.21        1.91      2.26 o 
  10  22   0       14.16       13.79      2.64 o 
  11  22   0       50.20       52.44      8.61 o 
  12  22   0      216.30      222.26      7.50 o 
  13  22   0       46.77       50.14      6.21 o 
  14  22   0        0.57        2.04      2.85 o 
  15  22   0        0.37       -1.39      2.45 o 
  16  22   0       26.34       25.05      5.04 o 
  17  22   0        3.33        1.37      2.60 o 
   1  23   0       79.14       73.05      3.66 o 
   2  23   0      203.44      194.13      6.76 o 
   3  23   0        5.42        7.30      2.66 o 
   4  23   0       38.69       42.10      3.43 o 
   5  23   0      133.35      122.88      6.25 o 
   6  23   0       69.95       53.72      6.30 o 
   7  23   0        1.98       -0.48      2.39 o 
   8  23   0       75.91       67.25      7.07 o 
   9  23   0       44.96       44.42      3.63 o 
  10  23   0       42.38       39.75      3.78 o 
  11  23   0        0.90        1.20      2.54 o 
  12  23   0        0.74       -1.61      2.51 o 
  13  23   0        8.28        5.36      2.62 o 
  14  23   0       17.58       16.28      4.68 o 
  15  23   0       21.61       15.98      6.36 o 
  16  23   0        8.32        6.76      3.00 o 
   0  24   0       12.43       12.63      3.51 o 
   1  24   0      133.03      117.46      4.21 o 
   2  24   0        0.53        4.74      2.96 o 
   3  24   0       46.32       48.61      3.76 o 
   4  24   0      838.78      792.05     25.13 o 
   5  24   0       49.33       49.54      4.49 o 
   6  24   0        8.82       13.82      2.74 o 
   7  24   0       39.77       44.32      3.61 o 
   8  24   0       93.85       84.22      4.47 o 
   9  24   0       44.45       42.47      5.08 o 
  10  24   0      402.26      377.18     11.33 o 
  11  24   0       22.64       19.49      4.54 o 
  12  24   0        8.38        7.67      5.14 o 
  13  24   0       11.10        6.74      2.61 o 
  14  24   0       41.84       36.63      9.59 o 
  15  24   0        0.82        1.12      2.68 o 
   1  25   0        0.83        3.28      3.06 o 
   2  25   0      255.43      244.70      8.10 o 
   3  25   0        7.89        8.51      3.21 o 
   4  25   0       80.54       81.16      5.57 o 
   5  25   0       30.18       34.13      4.95 o 
   6  25   0       44.70       52.09      4.84 o 
   7  25   0       22.59       25.27      2.98 o 
   8  25   0       46.34       44.56      4.46 o 
   9  25   0        0.18        2.33      2.72 o 
  10  25   0       72.02       70.46      4.35 o 
  11  25   0       90.78       88.81      6.67 o 
  12  25   0       11.08       11.05      2.79 o 
  13  25   0        9.98       10.18      2.81 o 
  14  25   0        1.49       -1.91      2.69 o 
   0  26   0      348.92      332.31     11.96 o 
   1  26   0        2.38        4.69      3.28 o 
   2  26   0       78.53       79.14      4.84 o 
   3  26   0       34.16       39.04      4.46 o 
   4  26   0        0.15        4.68      6.09 o 
   5  26   0        0.28        0.63      3.88 o 
   6  26   0       57.65       58.96      4.96 o 
   7  26   0        2.33        2.51      3.83 o 
   8  26   0      192.19      179.80      6.18 o 
   9  26   0       13.66       16.92      3.01 o 
  10  26   0        5.20        5.86      2.89 o 
  11  26   0        0.99       -2.41      2.80 o 
  12  26   0       68.16       65.85      6.21 o 
  13  26   0        4.42        5.20      4.87 o 
   1  27   0        1.70       -0.01      3.30 o 
   2  27   0        4.00        3.20      4.01 o 
   3  27   0        8.51        9.92      4.02 o 
   4  27   0       35.94       34.48      4.83 o 
   5  27   0        1.41        0.97      7.18 o 
   6  27   0        1.30        0.47      3.77 o 
   7  27   0       25.97       27.65      4.61 o 
   8  27   0        0.67        4.67      4.83 o 
   9  27   0        4.50        3.19      2.94 o 
  10  27   0       16.16       14.66      3.12 o 
  11  27   0        0.44       -2.75      2.75 o 
   0  28   0      228.77      201.90     14.12 o 
   1  28   0        0.69        1.02      3.46 o 
   2  28   0       33.30       36.53      4.71 o 
   3  28   0        4.58        6.41      4.28 o 
   4  28   0       28.47       26.49      4.71 o 
   5  28   0        9.22       14.84      4.27 o 
   6  28   0       50.86       57.96      5.34 o 
   7  28   0        1.12        4.41      4.29 o 
   8  28   0       25.72       26.02      4.48 o 
   9  28   0        3.65        7.21      4.36 o 
   1  29   0        1.16       -1.06      7.79 o 
   2  29   0        0.00        1.03      5.19 o 
   3  29   0        6.20        7.61      4.44 o 
   4  29   0        5.71        9.28      4.18 o 
   5  29   0       32.90       28.22      4.85 o 
   6  29   0       84.16       82.72      6.15 o 
   7  29   0       12.60        5.54      6.41 o 
   0  30   0        9.40        5.36      8.44 o 
   1  30   0        0.07        1.30      8.36 o 
   2  30   0       19.81       24.77      8.69 o 
   3  30   0        0.18        6.66      8.52 o 
   0   0   1      746.15      709.81     19.39 o 
   1   0   1      712.98      808.54     19.22 o 
   2   0   1     4338.58     4925.16    300.51 o 
   3   0   1      628.00      707.54     19.44 o 
   4   0   1    11396.84    10049.91    469.54 o 
   5   0   1     1177.00     1073.03     29.24 o 
   6   0   1     1212.01     1160.84     27.56 o 
   7   0   1     2278.12     2297.39     76.13 o 
   8   0   1        0.51        6.09      1.46 o 
   9   0   1      714.42      764.29     18.35 o 
  10   0   1        2.72        3.46      2.07 o 
  11   0   1      466.89      427.16     10.59 o 
  12   0   1       20.91       19.73      2.31 o 
  13   0   1        0.87        0.50      1.32 o 
  14   0   1      395.51      361.09      7.18 o 
  15   0   1      243.60      244.90      4.50 o 
  16   0   1       70.87       69.63      2.32 o 
  17   0   1        1.67        1.73      1.27 o 
  18   0   1       71.17       69.97      4.62 o 
  19   0   1      168.00      156.32      5.61 o 
  20   0   1      168.16      175.28      4.31 o 
  21   0   1       29.95       30.25      2.40 o 
  22   0   1       20.69       17.55      2.27 o 
  23   0   1        3.40        8.72      2.35 o 
  24   0   1        0.33       -1.13      2.26 o 
  25   0   1       57.59       45.27      3.33 o 
 -25   1   1       23.47       19.47      2.87 o 
 -24   1   1       11.45       10.57      2.68 o 
 -23   1   1       28.19       28.48      2.53 o 
 -22   1   1        6.92        8.38      2.00 o 
 -21   1   1        5.00        7.98      1.83 o 
 -20   1   1        4.14        4.85      1.74 o 
 -19   1   1      128.77      125.40      4.35 o 
 -18   1   1      126.29      116.07      3.25 o 
 -17   1   1       19.22       21.32      1.65 o 
 -16   1   1      106.50      102.19      4.07 o 
 -15   1   1       33.73       36.26      1.48 o 
 -14   1   1       68.09       63.09      2.26 o 
 -13   1   1      159.70      165.57      6.26 o 
 -12   1   1      426.49      418.93     12.20 o 
 -11   1   1      396.58      398.16      8.77 o 
 -10   1   1      155.86      161.83      4.27 o 
  -9   1   1       26.00       33.05      1.40 o 
  -8   1   1     1076.11     1142.41     32.12 o 
  -7   1   1      705.40      775.51     18.31 o 
  -6   1   1     1050.58     1103.49     25.97 o 
  -5   1   1      616.91      633.61     13.69 o 
  -4   1   1      982.83     1006.03     23.67 o 
  -3   1   1     1156.58     1221.13     33.57 o 
  -2   1   1      177.96      191.13      4.70 o 
  -1   1   1       70.39       70.63      3.81 o 
   0   1   1       59.82       94.64      4.60 o 
   1   1   1       69.81       67.83      1.52 o 
   2   1   1      183.51      197.79      4.70 o 
   3   1   1     1128.20     1239.84     36.39 o 
   4   1   1      997.54      977.64     33.11 o 
   5   1   1      631.19      663.17     21.62 o 
   6   1   1     1018.61     1076.24     29.81 o 
   7   1   1      713.58      756.55     18.30 o 
   8   1   1     1108.79     1204.01     32.40 o 
   9   1   1       25.60       34.96      3.10 o 
  10   1   1      150.04      156.23      4.27 o 
  11   1   1      397.52      389.43     11.47 o 
  12   1   1      425.32      417.22     12.18 o 
  13   1   1      159.52      156.49      9.62 o 
  14   1   1       62.85       63.22      2.79 o 
  15   1   1       32.54       35.88      1.40 o 
  16   1   1      101.10      100.85      2.83 o 
  17   1   1       19.07       20.56      1.56 o 
  18   1   1      133.26      123.85      3.37 o 
  19   1   1      127.93      129.97      3.92 o 
  20   1   1        5.14        6.40      1.94 o 
  21   1   1        5.24        6.49      2.07 o 
  22   1   1        6.23        3.67      2.13 o 
  23   1   1       28.05       26.25      2.47 o 
  24   1   1       12.03       11.31      2.31 o 
  25   1   1       23.46       23.53      5.44 o 
 -24   2   1       66.05       63.66      3.97 o 
 -23   2   1       48.47       48.25      2.81 o 
 -22   2   1        3.37        1.91      2.09 o 
 -21   2   1       81.22       84.43      3.04 o 
 -20   2   1       14.44       16.57      1.92 o 
 -19   2   1        1.32        3.88      1.63 o 
 -18   2   1        4.85        6.00      1.58 o 
 -17   2   1      207.09      211.46      4.51 o 
 -16   2   1      184.50      180.87      4.63 o 
 -15   2   1      155.43      149.48      3.13 o 
 -14   2   1       75.23       70.06      2.55 o 
 -13   2   1       38.64       40.82      2.48 o 
 -12   2   1      322.63      329.00      8.51 o 
 -11   2   1      643.66      637.71     13.71 o 
 -10   2   1      894.03      807.12     17.12 o 
  -9   2   1      137.54      132.74      3.07 o 
  -8   2   1      469.23      464.06     10.29 o 
  -7   2   1     1760.88     1780.34     38.25 o 
  -6   2   1     4976.07     4918.59    133.80 o 
  -5   2   1       12.92       22.03      1.38 o 
  -4   2   1      785.26      807.22     21.39 o 
  -3   2   1     6839.35     6840.98    197.06 o 
  -2   2   1     3627.53     3586.85     84.66 o 
  -1   2   1      641.42      666.80     14.13 o 
   0   2   1      583.68      571.43     12.11 o 
   1   2   1      638.20      662.22     17.27 o 
   2   2   1     3460.29     3490.06    165.39 o 
   3   2   1     6747.57     6791.61    183.99 o 
   4   2   1      740.72      746.58     18.28 o 
   5   2   1        8.68       23.46      0.93 o 
   6   2   1     4952.24     4911.95    163.81 o 
   7   2   1     1772.30     1854.63     49.28 o 
   8   2   1      481.96      486.65     11.52 o 
   9   2   1      119.47      116.84      3.41 o 
  10   2   1      866.24      770.84     22.21 o 
  11   2   1      631.03      615.24     17.83 o 
  12   2   1      345.48      340.18      9.93 o 
  13   2   1       44.70       46.19      3.04 o 
  14   2   1       78.77       75.99      2.02 o 
  15   2   1      167.56      160.48      3.04 o 
  16   2   1      183.12      184.43      4.66 o 
  17   2   1      213.97      202.51      5.23 o 
  18   2   1        6.97        6.98      1.67 o 
  19   2   1        1.57        2.76      1.84 o 
  20   2   1       14.45       13.48      2.05 o 
  21   2   1       77.46       72.13      3.23 o 
  22   2   1        2.76        3.34      2.74 o 
  23   2   1       46.01       46.64      3.01 o 
  24   2   1       66.97       66.13      3.34 o 
  25   2   1        3.57        3.30      3.06 o 
 -24   3   1        2.70        2.08      2.18 o 
 -23   3   1       18.07       18.86      2.33 o 
 -22   3   1       10.21        9.43      2.08 o 
 -21   3   1        0.22       -0.03      2.01 o 
 -20   3   1       86.36       84.38      2.99 o 
 -19   3   1        3.65        5.16      1.92 o 
 -18   3   1       67.93       68.62      2.62 o 
 -17   3   1      103.23      103.79      3.20 o 
 -16   3   1       78.60       80.66      3.09 o 
 -15   3   1       59.85       56.56      2.23 o 
 -14   3   1      131.57      122.52      3.45 o 
 -13   3   1       84.54       82.66      3.96 o 
 -12   3   1       31.34       36.00      1.56 o 
 -11   3   1      327.67      330.62      7.38 o 
 -10   3   1       26.54       29.69      1.30 o 
  -9   3   1      440.38      440.85      9.66 o 
  -8   3   1      507.66      486.56     10.80 o 
  -7   3   1      825.24      865.44     18.30 o 
  -6   3   1       62.97       83.54      4.58 o 
  -5   3   1     1476.48     1594.34     34.00 o 
  -4   3   1     3136.31     3256.73     87.04 o 
  -3   3   1     2180.98     2400.46     65.30 o 
  -2   3   1     3056.95     2935.05     79.94 o 
  -1   3   1       32.69       37.23      0.92 o 
   0   3   1     6045.66     6014.46    283.06 o 
   1   3   1       35.43       39.26      1.19 o 
   2   3   1     2998.33     2916.33     79.55 o 
   3   3   1     2153.62     2384.48     56.33 o 
   4   3   1     3080.84     3052.14    105.50 o 
   5   3   1     1496.02     1623.56     37.91 o 
   6   3   1       66.33       83.45      2.03 o 
   7   3   1      816.50      845.27     20.42 o 
   8   3   1      514.17      510.92     13.07 o 
   9   3   1      446.74      441.37     12.57 o 
  10   3   1       31.31       35.74      3.21 o 
  11   3   1      323.62      319.20      9.62 o 
  12   3   1       36.03       41.41      3.71 o 
  13   3   1       84.86       85.42      3.77 o 
  14   3   1      126.81      123.47      2.72 o 
  15   3   1       61.50       59.48      1.77 o 
  16   3   1       85.28       87.38      3.18 o 
  17   3   1      103.97      104.57      3.36 o 
  18   3   1       63.68       65.90      2.94 o 
  19   3   1        3.46        7.34      1.84 o 
  20   3   1       87.56       81.73      3.38 o 
  21   3   1        0.16        0.34      3.01 o 
  22   3   1        9.70       10.46      2.22 o 
  23   3   1       18.03       14.79      2.37 o 
  24   3   1        2.11       -1.97      2.20 o 
  25   3   1        2.58        2.03      5.11 o 
 -24   4   1       16.05       13.97      2.38 o 
 -23   4   1        4.56        3.22      2.18 o 
 -22   4   1       12.75       15.59      2.24 o 
 -21   4   1       64.24       67.30      3.36 o 
 -20   4   1       29.87       31.78      2.30 o 
 -19   4   1       82.02       77.62      3.14 o 
 -18   4   1      104.70      109.92      3.50 o 
 -17   4   1       25.82       25.79      1.69 o 
 -16   4   1       40.99       43.40      2.25 o 
 -15   4   1      288.86      281.70      6.09 o 
 -14   4   1      158.08      157.76      7.09 o 
 -13   4   1      195.77      189.30      5.98 o 
 -12   4   1      579.08      564.45     13.76 o 
 -11   4   1      565.14      527.50     12.78 o 
 -10   4   1      859.14      896.01     19.03 o 
  -9   4   1      449.07      454.82     10.00 o 
  -8   4   1      361.68      386.78      8.55 o 
  -7   4   1      192.45      208.42      4.95 o 
  -6   4   1      852.97      844.55     16.47 o 
  -5   4   1     2309.66     2435.94     65.27 o 
  -4   4   1      180.90      201.69      4.21 o 
  -3   4   1     2243.37     2291.49     89.80 o 
  -2   4   1     8030.08     7009.77    188.99 o 
  -1   4   1     2668.68     2467.77    113.39 o 
   0   4   1      964.51      895.80     18.98 o 
   1   4   1     2645.62     2374.81     79.88 o 
   2   4   1     8069.42     6850.57    304.96 o 
   3   4   1     2251.84     2319.96     48.84 o 
   4   4   1      166.81      179.02      3.81 o 
   5   4   1     2379.22     2392.70     50.90 o 
   6   4   1      885.31      851.25     18.07 o 
   7   4   1      212.27      232.24      4.95 o 
   8   4   1      379.63      394.41     11.12 o 
   9   4   1      458.83      459.09     13.02 o 
  10   4   1      853.40      862.89     24.67 o 
  11   4   1      529.68      503.77     14.80 o 
  12   4   1      568.06      549.61     13.77 o 
  13   4   1      190.19      175.85      5.85 o 
  14   4   1      161.94      157.90      2.91 o 
  15   4   1      290.13      283.83      4.91 o 
  16   4   1       43.58       45.30      2.80 o 
  17   4   1       28.92       29.67      1.66 o 
  18   4   1       96.99      100.74      3.50 o 
  19   4   1       80.81       73.45      3.16 o 
  20   4   1       31.47       32.15      4.22 o 
  21   4   1       65.50       67.14      3.19 o 
  22   4   1       14.35       21.77      2.54 o 
  23   4   1        5.38        5.21      2.33 o 
  24   4   1       15.89       18.05      3.09 o 
 -24   5   1       10.11        5.03      2.27 o 
 -23   5   1       33.68       33.13      2.56 o 
 -22   5   1       34.31       32.77      2.54 o 
 -21   5   1       68.68       68.51      3.10 o 
 -20   5   1       11.02       15.07      2.06 o 
 -19   5   1       23.53       24.46      2.16 o 
 -18   5   1       66.66       68.55      2.94 o 
 -17   5   1        0.24        0.15      1.64 o 
 -16   5   1      186.24      187.99      5.84 o 
 -15   5   1      394.12      377.39     10.56 o 
 -14   5   1       21.49       23.90      1.45 o 
 -13   5   1      113.54      112.23      3.27 o 
 -12   5   1       32.42       35.97      1.90 o 
 -11   5   1        5.27        8.77      2.46 o 
 -10   5   1       70.11       73.23      2.15 o 
  -9   5   1      284.12      280.45      6.33 o 
  -8   5   1     1395.24     1396.65     29.70 o 
  -7   5   1       58.47       65.49      1.63 o 
  -6   5   1      209.26      246.31      4.92 o 
  -5   5   1       91.21       95.57      2.29 o 
  -4   5   1     1062.20     1066.03     24.45 o 
  -3   5   1     1644.10     1725.06     36.26 o 
  -2   5   1      317.15      318.65      7.75 o 
  -1   5   1     5188.22     4785.83    167.27 o 
   0   5   1     1003.32     1087.88     26.94 o 
   1   5   1     5224.14     4653.60    128.13 o 
   2   5   1      311.38      325.02     10.33 o 
   3   5   1     1614.00     1698.40     40.48 o 
   4   5   1     1086.99     1084.54     20.83 o 
   5   5   1       86.11       94.99      2.07 o 
   6   5   1      201.23      236.86      4.88 o 
   7   5   1       61.59       67.81      1.83 o 
   8   5   1     1410.61     1395.58     29.76 o 
   9   5   1      281.64      278.53      7.11 o 
  10   5   1       65.54       70.25      2.39 o 
  11   5   1        4.68        5.46      1.21 o 
  12   5   1       35.67       34.55      2.03 o 
  13   5   1      114.54      110.86      4.02 o 
  14   5   1       18.12       18.34      1.06 o 
  15   5   1      392.44      394.67      7.37 o 
  16   5   1      184.90      182.70      4.45 o 
  17   5   1        0.18        1.21      1.32 o 
  18   5   1       69.02       75.24      4.23 o 
  19   5   1       24.19       25.65      3.44 o 
  20   5   1        9.32       11.92      2.04 o 
  21   5   1       69.14       66.30      3.24 o 
  22   5   1       32.56       32.54      2.64 o 
  23   5   1       33.61       30.93      2.71 o 
  24   5   1       11.09       13.78      2.48 o 
 -24   6   1       30.33       30.45      2.89 o 
 -23   6   1       14.01       11.31      2.51 o 
 -22   6   1        0.75       -1.10      2.11 o 
 -21   6   1       15.91       16.22      2.13 o 
 -20   6   1       93.55       85.68      3.61 o 
 -19   6   1       11.58       10.85      1.89 o 
 -18   6   1       49.18       48.58      2.49 o 
 -17   6   1      114.48      115.03      4.46 o 
 -16   6   1      216.69      211.59     10.98 o 
 -15   6   1       56.21       55.12      3.10 o 
 -14   6   1      145.01      141.08      3.08 o 
 -13   6   1      521.26      518.79      9.21 o 
 -12   6   1       15.20       16.42      1.36 o 
 -11   6   1      663.82      637.34     15.78 o 
 -10   6   1     1372.70     1359.98     29.20 o 
  -9   6   1      271.14      264.17      6.16 o 
  -8   6   1       60.63       68.58      1.85 o 
  -7   6   1      601.73      600.49     11.54 o 
  -6   6   1      816.02      778.49     16.76 o 
  -5   6   1     1081.82     1101.17     23.57 o 
  -4   6   1     1280.74     1381.51     30.22 o 
  -3   6   1     1679.52     1620.27     33.89 o 
  -2   6   1     6700.23     5925.45    159.17 o 
  -1   6   1     1966.28     1903.35     53.46 o 
   0   6   1     6274.31     5780.71    238.17 o 
   1   6   1     2043.35     2015.37     41.78 o 
   2   6   1     6733.53     5734.00    279.23 o 
   3   6   1     1606.30     1561.84     43.40 o 
   4   6   1     1356.70     1473.66     30.35 o 
   5   6   1     1086.85     1112.72     21.48 o 
   6   6   1      792.75      785.13     16.76 o 
   7   6   1      573.79      565.83     12.63 o 
   8   6   1       46.50       51.53      2.93 o 
   9   6   1      296.19      280.58      6.91 o 
  10   6   1     1402.18     1381.76     37.80 o 
  11   6   1      686.80      652.65     18.23 o 
  12   6   1       10.28       12.67      1.49 o 
  13   6   1      517.21      492.35     11.66 o 
  14   6   1      133.95      127.73      2.41 o 
  15   6   1       48.53       49.11      1.90 o 
  16   6   1      215.94      216.03      4.56 o 
  17   6   1      113.61      112.98      3.28 o 
  18   6   1       53.39       54.50      2.22 o 
  19   6   1       12.82       14.05      1.60 o 
  20   6   1       89.56       87.67      5.85 o 
  21   6   1       13.90       12.32      2.28 o 
  22   6   1        0.90        2.74      2.22 o 
  23   6   1       13.96       12.33      2.46 o 
  24   6   1       30.02       28.33      2.78 o 
 -24   7   1        6.38        6.88      2.72 o 
 -23   7   1        1.79       -0.39      2.28 o 
 -22   7   1       16.10       18.06      2.46 o 
 -21   7   1       21.08       22.07      2.33 o 
 -20   7   1       11.87       11.01      2.15 o 
 -19   7   1        6.61        6.23      1.95 o 
 -18   7   1      103.62       99.05      3.47 o 
 -17   7   1       95.92       94.49      4.16 o 
 -16   7   1       78.94       82.46      3.87 o 
 -15   7   1       55.42       55.17      2.54 o 
 -14   7   1       22.65       23.84      1.47 o 
 -13   7   1        7.61       10.74      1.54 o 
 -12   7   1      273.98      275.87      8.04 o 
 -11   7   1      404.73      415.89     10.30 o 
 -10   7   1      535.55      540.00     13.09 o 
  -9   7   1      368.31      375.76      8.47 o 
  -8   7   1       30.22       33.48      1.17 o 
  -7   7   1     1489.56     1524.80     29.13 o 
  -6   7   1      528.97      575.58     13.90 o 
  -5   7   1       57.33       68.22      1.80 o 
  -4   7   1     1202.72     1282.29     27.34 o 
  -3   7   1     1336.65     1419.53     33.96 o 
  -2   7   1      835.44      891.49     21.09 o 
  -1   7   1     1338.26     1359.62     32.21 o 
   0   7   1      887.76      898.18     21.39 o 
   1   7   1     1327.14     1352.03     32.19 o 
   2   7   1      851.66      882.61     23.19 o 
   3   7   1     1358.87     1447.24     30.46 o 
   4   7   1     1229.99     1293.76     30.59 o 
   5   7   1       56.66       65.01      2.31 o 
   6   7   1      540.26      571.71     13.88 o 
   7   7   1     1471.33     1463.90     35.65 o 
   8   7   1       25.44       26.33      1.37 o 
   9   7   1      372.56      384.46      9.47 o 
  10   7   1      519.87      519.70     13.04 o 
  11   7   1      404.91      399.31     11.87 o 
  12   7   1      269.36      250.32      8.01 o 
  13   7   1        7.48        7.75      1.10 o 
  14   7   1       22.60       23.47      1.24 o 
  15   7   1       53.46       55.31      1.94 o 
  16   7   1       84.97       82.20      2.55 o 
  17   7   1       96.04       95.39      2.63 o 
  18   7   1       99.39       96.60      2.74 o 
  19   7   1        6.80        9.66      1.56 o 
  20   7   1       13.75       13.17      1.81 o 
  21   7   1       21.80       21.14      2.40 o 
  22   7   1       17.75       15.28      2.43 o 
  23   7   1        1.78        2.88      2.42 o 
  24   7   1        5.79        8.46      3.73 o 
 -24   8   1        0.98        2.40      2.31 o 
 -23   8   1       13.10       12.22      2.36 o 
 -22   8   1       34.57       38.49      3.77 o 
 -21   8   1       11.38       14.09      2.28 o 
 -20   8   1      123.22      123.23      6.56 o 
 -19   8   1       16.29       15.20      2.12 o 
 -18   8   1       46.42       50.05      4.55 o 
 -17   8   1      128.46      121.19      7.74 o 
 -16   8   1       33.92       33.40      2.05 o 
 -15   8   1      177.31      177.26      4.59 o 
 -14   8   1       53.22       53.25      2.15 o 
 -13   8   1       48.82       48.70      1.65 o 
 -12   8   1      195.70      197.05      4.97 o 
 -11   8   1      175.17      178.56      6.55 o 
 -10   8   1      335.08      345.14      9.92 o 
  -9   8   1      734.49      728.89     17.65 o 
  -8   8   1      770.25      769.82     16.40 o 
  -7   8   1      787.72      828.88     15.88 o 
  -6   8   1     2033.15     2043.20     43.37 o 
  -5   8   1      290.02      293.24      6.64 o 
  -4   8   1      656.21      713.89     14.72 o 
  -3   8   1      475.79      492.74     13.29 o 
  -2   8   1     4814.68     4564.13    124.01 o 
  -1   8   1      626.06      662.91     16.34 o 
   0   8   1     1897.23     1904.57     45.16 o 
   1   8   1      658.76      709.01     18.94 o 
   2   8   1     4852.64     4591.51    125.23 o 
   3   8   1      448.84      462.88     10.25 o 
   4   8   1      602.00      633.75     18.90 o 
   5   8   1      300.68      307.45      7.46 o 
   6   8   1     2065.75     2050.14     48.51 o 
   7   8   1      753.21      777.15     19.41 o 
   8   8   1      735.97      742.13     18.29 o 
   9   8   1      745.54      723.28     17.60 o 
  10   8   1      336.10      331.64      8.55 o 
  11   8   1      175.40      172.39      5.66 o 
  12   8   1      196.11      187.80      4.84 o 
  13   8   1       57.86       58.90      1.64 o 
  14   8   1       61.87       61.83      2.64 o 
  15   8   1      175.56      175.50      3.36 o 
  16   8   1       28.61       31.92      2.01 o 
  17   8   1      122.93      122.44      3.06 o 
  18   8   1       51.43       53.83      2.21 o 
  19   8   1       17.16       20.44      1.73 o 
  20   8   1      125.60      124.37      4.06 o 
  21   8   1       13.57       15.10      2.51 o 
  22   8   1       32.42       34.65      5.37 o 
  23   8   1       14.61       12.18      3.94 o 
  24   8   1        0.88        0.72      3.23 o 
 -24   9   1        5.98        6.58      4.79 o 
 -23   9   1        8.31        8.65      2.40 o 
 -22   9   1       15.73        9.70      2.27 o 
 -21   9   1       39.19       39.11      4.11 o 
 -20   9   1       45.59       48.50      2.73 o 
 -19   9   1       55.50       55.81      4.71 o 
 -18   9   1        1.34        2.91      2.47 o 
 -17   9   1       21.98       19.94      1.91 o 
 -16   9   1        0.30       -0.48      1.54 o 
 -15   9   1       73.82       71.43      2.85 o 
 -14   9   1      214.67      224.10      4.94 o 
 -13   9   1      244.90      235.75      4.37 o 
 -12   9   1      341.22      332.25      6.26 o 
 -11   9   1       93.29       96.44      4.08 o 
 -10   9   1        3.93        8.85      1.61 o 
  -9   9   1       59.01       61.25      2.61 o 
  -8   9   1       33.90       37.77      2.62 o 
  -7   9   1      771.93      762.12     15.03 o 
  -6   9   1      506.71      519.76     11.07 o 
  -5   9   1       88.72      100.33      2.52 o 
  -4   9   1       81.82       92.30      3.05 o 
  -3   9   1      101.42      107.08      3.23 o 
  -2   9   1      901.94      929.72     25.80 o 
  -1   9   1      537.52      550.60     15.73 o 
   0   9   1       15.22       25.41      1.49 o 
   1   9   1      551.77      577.05     13.64 o 
   2   9   1      905.75      938.06     19.97 o 
   3   9   1      106.08      110.91      2.99 o 
   4   9   1       72.77       83.09      3.19 o 
   5   9   1       90.54       98.15      2.84 o 
   6   9   1      488.73      491.64     12.37 o 
   7   9   1      777.62      766.77     18.45 o 
   8   9   1       29.81       32.21      1.59 o 
   9   9   1       59.54       63.17      2.24 o 
  10   9   1        2.85        8.34      2.92 o 
  11   9   1       92.97       94.45      3.09 o 
  12   9   1      351.61      329.33      6.27 o 
  13   9   1      245.49      229.18      3.88 o 
  14   9   1      217.82      223.18      4.47 o 
  15   9   1       73.88       73.55      2.38 o 
  16   9   1        0.17       -0.29      1.17 o 
  17   9   1       22.71       25.78      1.51 o 
  18   9   1        1.91        3.40      1.49 o 
  19   9   1       54.23       55.15      2.28 o 
  20   9   1       45.55       46.53      2.21 o 
  21   9   1       38.74       38.52      2.28 o 
  22   9   1       14.05       12.52      2.57 o 
  23   9   1        8.13        6.50      2.58 o 
 -23  10   1       11.20        6.95      2.50 o 
 -22  10   1        0.20       -0.67      2.22 o 
 -21  10   1       28.46       31.15      2.62 o 
 -20  10   1       49.25       49.76      3.04 o 
 -19  10   1       59.96       67.67      3.27 o 
 -18  10   1       54.22       50.58      2.74 o 
 -17  10   1       33.00       31.99      3.68 o 
 -16  10   1       73.07       73.44      3.10 o 
 -15  10   1       48.72       46.81      2.39 o 
 -14  10   1      248.54      250.17      5.47 o 
 -13  10   1       31.95       33.94      1.90 o 
 -12  10   1       68.45       70.71      2.45 o 
 -11  10   1       18.55       18.85      1.51 o 
 -10  10   1      505.15      508.09     14.48 o 
  -9  10   1       87.56       97.98      4.40 o 
  -8  10   1       43.45       48.77      2.27 o 
  -7  10   1     1036.66     1021.11     24.15 o 
  -6  10   1     2003.90     1965.15     46.44 o 
  -5  10   1      115.23      131.28      3.63 o 
  -4  10   1      582.35      586.80     14.03 o 
  -3  10   1      221.70      244.95      6.16 o 
  -2  10   1      516.18      500.43     13.93 o 
  -1  10   1     2056.18     1954.77     55.43 o 
   0  10   1       54.09       62.63      2.22 o 
   1  10   1     2116.49     2097.13     55.60 o 
   2  10   1      516.80      493.25     10.75 o 
   3  10   1      225.72      243.79      5.50 o 
   4  10   1      560.07      572.55     12.54 o 
   5  10   1      125.41      134.45      3.66 o 
   6  10   1     1994.20     1949.69     46.47 o 
   7  10   1     1022.13      990.75     24.17 o 
   8  10   1       50.53       49.87      1.95 o 
   9  10   1       85.34       91.38      2.99 o 
  10  10   1      510.84      498.90     12.80 o 
  11  10   1       14.74       15.46      1.16 o 
  12  10   1       58.47       54.73      1.75 o 
  13  10   1       35.09       38.61      2.34 o 
  14  10   1      256.42      251.55      7.90 o 
  15  10   1       47.79       47.75      2.00 o 
  16  10   1       74.56       77.31      2.26 o 
  17  10   1       32.14       29.63      1.59 o 
  18  10   1       52.77       52.04      2.18 o 
  19  10   1       62.76       62.42      2.46 o 
  20  10   1       50.33       52.03      2.64 o 
  21  10   1       27.59       28.68      3.05 o 
  22  10   1        0.44       -1.58      2.30 o 
  23  10   1       11.59       11.70      3.37 o 
 -23  11   1       16.84       12.25      2.63 o 
 -22  11   1       54.08       55.09      4.98 o 
 -21  11   1        9.13        9.98      2.41 o 
 -20  11   1       49.40       49.46      2.85 o 
 -19  11   1      117.39      122.01      4.11 o 
 -18  11   1       10.89       14.64      2.13 o 
 -17  11   1       38.48       39.56      2.37 o 
 -16  11   1       74.06       74.67      3.57 o 
 -15  11   1       40.96       43.76      2.15 o 
 -14  11   1      123.85      123.47      3.41 o 
 -13  11   1      196.43      197.22      4.10 o 
 -12  11   1       95.31       97.26      2.26 o 
 -11  11   1      175.28      175.12      3.41 o 
 -10  11   1       80.66       84.57      3.38 o 
  -9  11   1      123.92      131.53      4.50 o 
  -8  11   1      158.55      147.67      6.14 o 
  -7  11   1       39.88       45.55      2.26 o 
  -6  11   1      169.07      178.89      4.63 o 
  -5  11   1      201.88      199.95      5.27 o 
  -4  11   1      235.63      239.99      6.20 o 
  -3  11   1      954.73      954.56     26.45 o 
  -2  11   1     1184.62     1132.47     39.25 o 
  -1  11   1      755.44      742.13     20.39 o 
   0  11   1      121.81      128.34      6.92 o 
   1  11   1      738.40      722.35     20.36 o 
   2  11   1     1187.74     1175.44     27.68 o 
   3  11   1      949.54      953.38     26.33 o 
   4  11   1      244.24      245.88      6.21 o 
   5  11   1      204.33      202.58      5.28 o 
   6  11   1      158.94      162.90      4.60 o 
   7  11   1       37.88       45.48      1.88 o 
   8  11   1      170.23      157.15      4.41 o 
   9  11   1      126.41      127.90      3.87 o 
  10  11   1       82.67       80.25      2.85 o 
  11  11   1      171.85      168.98      3.27 o 
  12  11   1      101.08      103.26      2.79 o 
  13  11   1      198.24      198.77      4.66 o 
  14  11   1      116.00      122.77      3.10 o 
  15  11   1       39.49       42.51      2.68 o 
  16  11   1       72.32       74.48      2.55 o 
  17  11   1       39.18       41.14      2.41 o 
  18  11   1        9.17       11.59      1.91 o 
  19  11   1      116.42      117.89      3.75 o 
  20  11   1       50.54       52.17      2.78 o 
  21  11   1        8.94       10.50      2.18 o 
  22  11   1       54.96       58.27      3.31 o 
  23  11   1       17.09       19.57      5.68 o 
 -23  12   1        0.94        0.95      3.41 o 
 -22  12   1       17.41       21.08      2.61 o 
 -21  12   1       33.44       31.79      2.79 o 
 -20  12   1       28.08       26.28      2.15 o 
 -19  12   1       74.37       74.04      3.43 o 
 -18  12   1       16.87       15.64      2.44 o 
 -17  12   1       10.38       11.48      3.97 o 
 -16  12   1       84.08       86.01      3.08 o 
 -15  12   1      196.60      208.44      5.38 o 
 -14  12   1      130.56      134.55      3.25 o 
 -13  12   1       23.03       27.43      1.58 o 
 -12  12   1      203.33      203.91      4.19 o 
 -11  12   1      165.96      165.69      3.34 o 
 -10  12   1      104.58      102.17      3.31 o 
  -9  12   1       97.95       96.93      3.61 o 
  -8  12   1      205.81      208.14      6.70 o 
  -7  12   1      102.45      102.69      4.40 o 
  -6  12   1     1282.50     1248.72     34.76 o 
  -5  12   1      473.48      477.36     14.02 o 
  -4  12   1       51.96       58.95      2.50 o 
  -3  12   1      830.72      802.34     25.21 o 
  -2  12   1     2431.51     2298.53     62.14 o 
  -1  12   1      183.58      191.22      5.55 o 
   0  12   1      343.71      340.17     10.08 o 
   1  12   1      177.08      171.15      6.82 o 
   2  12   1     2392.05     2211.23     75.80 o 
   3  12   1      814.84      783.63     22.01 o 
   4  12   1       67.13       73.31      3.19 o 
   5  12   1      503.28      509.08     14.01 o 
   6  12   1     1303.36     1258.40     30.06 o 
   7  12   1       96.68       95.55      3.08 o 
   8  12   1      215.28      217.03      5.77 o 
   9  12   1       91.03       86.21      3.05 o 
  10  12   1       97.49       94.37      2.33 o 
  11  12   1      162.93      162.85      3.60 o 
  12  12   1      208.57      202.13      4.79 o 
  13  12   1       23.38       24.24      1.79 o 
  14  12   1      125.43      133.60      3.76 o 
  15  12   1      207.02      209.14      5.04 o 
  16  12   1       85.05       85.78      3.15 o 
  17  12   1        8.87        9.52      1.81 o 
  18  12   1       13.94       17.89      2.04 o 
  19  12   1       70.18       66.43      8.81 o 
  20  12   1       24.39       22.32      3.15 o 
  21  12   1       33.20       35.53      3.63 o 
  22  12   1       18.94       20.37      3.86 o 
  23  12   1        1.26       -3.33      3.33 o 
 -22  13   1        8.16        6.11      2.53 o 
 -21  13   1       27.90       32.75      2.83 o 
 -20  13   1        8.55        7.65      2.36 o 
 -19  13   1        8.70        5.97      2.23 o 
 -18  13   1       45.49       55.00      2.86 o 
 -17  13   1        2.19        2.52      2.04 o 
 -16  13   1       16.14       17.47      1.89 o 
 -15  13   1       33.34       35.60      2.15 o 
 -14  13   1       46.87       52.98      3.37 o 
 -13  13   1       83.15       88.90      2.65 o 
 -12  13   1       21.61       24.23      1.52 o 
 -11  13   1      428.12      425.80      8.73 o 
 -10  13   1       82.95       90.54      2.39 o 
  -9  13   1       57.25       56.57      2.19 o 
  -8  13   1      365.80      355.59     10.35 o 
  -7  13   1      499.45      502.02     14.53 o 
  -6  13   1      184.55      188.49      7.33 o 
  -5  13   1      344.61      342.35     10.18 o 
  -4  13   1       53.46       50.82      2.33 o 
  -3  13   1      468.66      472.64     13.28 o 
  -2  13   1       92.79       92.28      3.21 o 
  -1  13   1      422.31      431.27     15.19 o 
   0  13   1       67.09       68.05      3.66 o 
   1  13   1      429.64      436.81     15.22 o 
   2  13   1       86.06       89.79      3.19 o 
   3  13   1      455.95      456.28     13.23 o 
   4  13   1       60.06       52.45      2.30 o 
   5  13   1      345.57      355.42     10.16 o 
   6  13   1      182.10      185.52      5.89 o 
   7  13   1      499.27      494.09     14.24 o 
   8  13   1      371.65      339.18      8.90 o 
   9  13   1       55.31       52.47      1.70 o 
  10  13   1       80.44       84.60      2.34 o 
  11  13   1      428.00      411.61      8.90 o 
  12  13   1       24.60       27.07      2.06 o 
  13  13   1       84.57       86.37      2.93 o 
  14  13   1       43.33       43.63      2.27 o 
  15  13   1       33.92       34.91      2.08 o 
  16  13   1       16.30       17.41      1.91 o 
  17  13   1        2.42        3.00      1.81 o 
  18  13   1       43.81       43.71      4.01 o 
  19  13   1        9.17       11.55      2.51 o 
  20  13   1        9.23       11.89      2.60 o 
  21  13   1       28.65       27.12      2.89 o 
  22  13   1        8.43        6.58      3.05 o 
 -22  14   1        0.35       -4.30      4.30 o 
 -21  14   1       11.37       13.81      2.17 o 
 -20  14   1       39.53       42.17      2.46 o 
 -19  14   1       15.14       18.42      2.41 o 
 -18  14   1       13.02       13.07      2.30 o 
 -17  14   1       91.44       92.30      3.37 o 
 -16  14   1       50.88       53.13      4.07 o 
 -15  14   1       71.05       72.12      2.54 o 
 -14  14   1      209.62      209.59      4.49 o 
 -13  14   1      223.23      223.87      4.66 o 
 -12  14   1        8.83        9.92      1.39 o 
 -11  14   1      359.79      358.93      7.56 o 
 -10  14   1      390.40      391.05      8.50 o 
  -9  14   1       95.50       95.48      2.39 o 
  -8  14   1        1.67        4.26      1.24 o 
  -7  14   1       36.32       35.57      2.34 o 
  -6  14   1      573.58      553.70     19.73 o 
  -5  14   1      303.18      319.47     10.73 o 
  -4  14   1       75.97       77.70      3.18 o 
  -3  14   1      204.48      209.47     11.93 o 
  -2  14   1     1046.65     1010.10     34.79 o 
  -1  14   1       43.21       46.75      3.25 o 
   0  14   1      210.66      211.80      7.95 o 
   1  14   1       46.61       53.23      2.90 o 
   2  14   1     1050.79     1029.85     28.33 o 
   3  14   1      210.54      204.26      6.34 o 
   4  14   1       88.26       86.98      4.81 o 
   5  14   1      303.65      308.68      9.31 o 
   6  14   1      563.25      563.73     15.97 o 
   7  14   1       42.84       39.47      2.27 o 
   8  14   1        3.86        7.21      1.86 o 
   9  14   1      102.19       98.82      2.18 o 
  10  14   1      391.98      391.38      7.52 o 
  11  14   1      354.01      348.27      8.89 o 
  12  14   1        9.37       10.54      1.62 o 
  13  14   1      220.70      220.69      7.46 o 
  14  14   1      204.58      204.62      5.05 o 
  15  14   1       63.99       63.82      3.14 o 
  16  14   1       53.70       55.94      2.74 o 
  17  14   1       95.93       97.65      3.47 o 
  18  14   1       10.49       11.01      2.07 o 
  19  14   1       17.65       16.81      2.55 o 
  20  14   1       42.20       44.19      3.15 o 
  21  14   1        9.65        8.73      2.52 o 
  22  14   1        0.18       -0.87      3.90 o 
 -21  15   1       16.05       18.52      2.24 o 
 -20  15   1        3.01        5.53      2.04 o 
 -19  15   1       16.89       17.84      2.52 o 
 -18  15   1       26.54       29.85      3.38 o 
 -17  15   1       24.92       25.46      2.43 o 
 -16  15   1      180.78      181.90      5.10 o 
 -15  15   1       64.72       66.72      2.82 o 
 -14  15   1        8.06        7.07      1.70 o 
 -13  15   1        6.63        8.43      1.56 o 
 -12  15   1      132.61      133.29      3.29 o 
 -11  15   1       73.44       75.08      2.45 o 
 -10  15   1       64.03       61.60      3.25 o 
  -9  15   1      122.02      116.84      3.15 o 
  -8  15   1       97.85      100.09      2.64 o 
  -7  15   1        1.02        5.60      1.29 o 
  -6  15   1      154.19      148.77      8.48 o 
  -5  15   1       13.51       15.92      3.09 o 
  -4  15   1       15.16       14.45      3.05 o 
  -3  15   1      258.25      253.39      9.55 o 
  -2  15   1       56.60       60.36      3.16 o 
  -1  15   1       52.73       62.53      4.39 o 
   0  15   1       60.97       64.81      3.33 o 
   1  15   1       52.87       51.47      4.47 o 
   2  15   1       50.70       54.14      2.58 o 
   3  15   1      264.71      260.55      7.80 o 
   4  15   1       12.17       12.91      1.57 o 
   5  15   1       12.91       16.89      1.72 o 
   6  15   1      152.05      151.90      3.84 o 
   7  15   1        0.69        1.59      1.09 o 
   8  15   1       99.69       96.34      2.22 o 
   9  15   1      124.45      123.54      2.85 o 
  10  15   1       59.38       57.39      2.48 o 
  11  15   1       70.13       69.70      3.87 o 
  12  15   1      131.83      131.69      4.27 o 
  13  15   1        6.29       10.12      1.74 o 
  14  15   1        8.41        5.06      1.82 o 
  15  15   1       65.18       68.16      2.91 o 
  16  15   1      184.44      178.95      6.38 o 
  17  15   1       25.80       27.38      2.26 o 
  18  15   1       26.61       26.70      2.36 o 
  19  15   1       16.17       17.23      2.32 o 
  20  15   1        3.76        4.08      2.60 o 
  21  15   1       16.31       13.87      2.86 o 
 -21  16   1       15.73       16.71      2.68 o 
 -20  16   1        9.40        9.82      2.52 o 
 -19  16   1       49.76       53.24      3.15 o 
 -18  16   1       64.25       64.34      3.36 o 
 -17  16   1       16.39       17.75      2.30 o 
 -16  16   1      141.54      148.36      7.41 o 
 -15  16   1       18.75       20.40      2.04 o 
 -14  16   1       28.83       31.28      1.95 o 
 -13  16   1      211.20      210.99      4.60 o 
 -12  16   1      111.14      111.93      3.16 o 
 -11  16   1        5.21        6.17      1.92 o 
 -10  16   1      226.76      227.61      7.08 o 
  -9  16   1      108.47      110.19      4.04 o 
  -8  16   1       89.61       89.89      3.59 o 
  -7  16   1       79.26       81.16      4.15 o 
  -6  16   1      334.20      309.53      7.62 o 
  -5  16   1      396.30      384.17     17.62 o 
  -4  16   1       26.83       28.68      1.90 o 
  -3  16   1      438.48      435.54     14.95 o 
  -2  16   1     1439.29     1365.34     46.83 o 
  -1  16   1      294.05      287.42     10.48 o 
   0  16   1       37.80       41.10      4.19 o 
   1  16   1      293.51      276.96     10.46 o 
   2  16   1     1451.24     1394.95     47.04 o 
   3  16   1      408.30      405.05     12.10 o 
   4  16   1       20.69       26.12      1.72 o 
   5  16   1      393.91      374.20      8.23 o 
   6  16   1      317.05      300.87      6.84 o 
   7  16   1       78.47       75.24      2.26 o 
   8  16   1       94.19       89.39      2.75 o 
   9  16   1      113.51      114.43      3.54 o 
  10  16   1      212.71      215.42      6.80 o 
  11  16   1        7.13        8.49      1.96 o 
  12  16   1      121.86      123.54      4.19 o 
  13  16   1      210.28      209.54      6.00 o 
  14  16   1       31.00       28.79      2.52 o 
  15  16   1       21.88       24.24      2.18 o 
  16  16   1      138.57      138.49      4.16 o 
  17  16   1       13.43       13.59      2.66 o 
  18  16   1       68.49       69.03      3.09 o 
  19  16   1       51.16       53.38      2.91 o 
  20  16   1       10.28       11.22      2.70 o 
  21  16   1       16.31       14.09      6.86 o 
 -20  17   1       24.95       32.60      3.22 o 
 -19  17   1        3.73        1.22      2.86 o 
 -18  17   1        1.86       -2.28      3.29 o 
 -17  17   1       36.48       34.83      4.40 o 
 -16  17   1       21.53       24.24      2.01 o 
 -15  17   1       58.18       59.72      2.51 o 
 -14  17   1      175.98      180.84      6.66 o 
 -13  17   1       47.37       48.72      2.25 o 
 -12  17   1       19.34       22.93      2.22 o 
 -11  17   1      179.27      186.08      5.38 o 
 -10  17   1      148.91      153.49      6.29 o 
  -9  17   1      113.40      113.90      5.28 o 
  -8  17   1      171.37      174.62      6.73 o 
  -7  17   1      129.58      137.45      5.54 o 
  -6  17   1       44.23       49.36      3.52 o 
  -5  17   1       23.56       20.16      2.55 o 
  -4  17   1      289.84      275.55      7.83 o 
  -3  17   1      196.17      181.14      5.05 o 
  -2  17   1       51.82       56.56      2.57 o 
  -1  17   1       24.04       24.72      1.76 o 
   0  17   1      132.22      128.48      3.79 o 
   1  17   1       22.27       24.89      1.82 o 
   2  17   1       48.00       50.72      2.05 o 
   3  17   1      200.75      189.23      4.11 o 
   4  17   1      292.81      266.25      5.71 o 
   5  17   1       24.03       29.19      2.73 o 
   6  17   1       48.81       48.68      2.29 o 
   7  17   1      127.61      121.65      3.67 o 
   8  17   1      174.46      169.91      4.53 o 
   9  17   1      113.75      107.39      3.90 o 
  10  17   1      140.30      147.46      4.74 o 
  11  17   1      183.52      181.15      5.73 o 
  12  17   1       20.12       23.33      2.72 o 
  13  17   1       47.71       47.86      6.13 o 
  14  17   1      177.14      179.73      5.51 o 
  15  17   1       55.89       56.00      6.25 o 
  16  17   1       24.29       23.59      2.56 o 
  17  17   1       36.19       39.44      2.58 o 
  18  17   1        2.29        2.29      2.10 o 
  19  17   1        4.08        1.90      2.24 o 
  20  17   1       24.18       20.22      5.51 o 
 -20  18   1       92.71       94.28      6.26 o 
 -19  18   1        0.52        0.76      2.82 o 
 -18  18   1        8.49       11.30      5.06 o 
 -17  18   1      109.87      107.01      5.01 o 
 -16  18   1        8.88        8.26      2.14 o 
 -15  18   1       72.23       74.73      4.52 o 
 -14  18   1       11.18        9.97      2.04 o 
 -13  18   1        3.27        4.73      1.97 o 
 -12  18   1      173.33      177.63      5.36 o 
 -11  18   1        3.29        7.25      2.51 o 
 -10  18   1      362.82      372.72     19.25 o 
  -9  18   1      208.85      219.41     12.08 o 
  -8  18   1       75.26       77.41      6.75 o 
  -7  18   1      134.10      120.35     12.42 o 
  -6  18   1      526.12      519.44     20.50 o 
  -5  18   1       11.53       12.05      2.38 o 
  -4  18   1       74.43       73.27      4.20 o 
  -3  18   1      309.21      302.12     10.07 o 
  -2  18   1      151.48      142.39      4.35 o 
  -1  18   1      196.14      189.31      4.71 o 
   0  18   1        2.33        4.87      1.33 o 
   1  18   1      200.78      191.25      4.89 o 
   2  18   1      153.02      146.97      3.52 o 
   3  18   1      310.24      296.19      6.06 o 
   4  18   1       80.65       74.56      3.00 o 
   5  18   1        7.77       11.74      2.50 o 
   6  18   1      524.20      484.94     15.22 o 
   7  18   1      131.96      123.65      4.00 o 
   8  18   1       68.26       65.97      2.90 o 
   9  18   1      215.18      218.86      6.24 o 
  10  18   1      376.00      371.84      9.49 o 
  11  18   1        1.73        6.41      2.13 o 
  12  18   1      168.77      172.04      5.41 o 
  13  18   1        4.09        6.36      2.23 o 
  14  18   1        8.52        8.53      2.36 o 
  15  18   1       69.15       72.42      4.58 o 
  16  18   1       11.67       12.97      2.98 o 
  17  18   1      111.67      104.56      4.85 o 
  18  18   1        7.76        6.34      2.46 o 
  19  18   1        1.00        0.52      2.56 o 
  20  18   1       92.27       98.94      4.89 o 
 -19  19   1       23.39       20.99      3.24 o 
 -18  19   1        6.32        4.19      2.57 o 
 -17  19   1       30.24       30.96      3.33 o 
 -16  19   1       20.43       23.23      3.39 o 
 -15  19   1       26.35       27.80      3.55 o 
 -14  19   1       37.39       40.25      2.91 o 
 -13  19   1       48.27       48.84      3.04 o 
 -12  19   1      178.72      173.08      6.01 o 
 -11  19   1       15.91       13.74      2.95 o 
 -10  19   1      117.78      120.87      6.00 o 
  -9  19   1       22.59       22.24      4.18 o 
  -8  19   1       14.21       14.42      2.94 o 
  -7  19   1       94.47       95.58      4.85 o 
  -6  19   1       47.94       45.90      3.67 o 
  -5  19   1      135.15      124.94     19.35 o 
  -4  19   1       59.25       58.39      4.00 o 
  -3  19   1      106.54      106.38      4.99 o 
  -2  19   1       95.82       98.05      3.55 o 
  -1  19   1      175.45      167.25      4.81 o 
   0  19   1       35.66       37.04      2.21 o 
   1  19   1      172.11      160.67      4.55 o 
   2  19   1      101.46       92.29      3.38 o 
   3  19   1      106.69      104.07      3.59 o 
   4  19   1       56.42       56.49      4.13 o 
   5  19   1      132.47      131.08      5.73 o 
   6  19   1       46.53       50.43      2.71 o 
   7  19   1       96.94       95.77      3.37 o 
   8  19   1       13.94       19.33      1.87 o 
   9  19   1       22.48       22.54      2.29 o 
  10  19   1      124.17      125.77      4.42 o 
  11  19   1       14.55       16.48      2.27 o 
  12  19   1      176.97      178.02      5.49 o 
  13  19   1       48.62       48.13      3.00 o 
  14  19   1       33.99       35.33      2.99 o 
  15  19   1       26.22       30.36      5.51 o 
  16  19   1       21.75       21.36      3.73 o 
  17  19   1       31.19       31.04      4.17 o 
  18  19   1        5.42        4.67      4.87 o 
  19  19   1       23.11       22.55      6.04 o 
 -18  20   1       31.38       22.57     11.90 o 
 -17  20   1       25.47       23.91      6.44 o 
 -16  20   1       26.93       27.32      7.19 o 
 -15  20   1       40.96       43.14      6.57 o 
 -14  20   1       16.68       16.73      2.66 o 
 -13  20   1       21.81       19.28      2.64 o 
 -12  20   1       17.47       14.96      2.54 o 
 -11  20   1      138.03      126.74      4.66 o 
 -10  20   1       63.82       56.04      3.23 o 
  -9  20   1       90.47       83.94      5.19 o 
  -8  20   1      181.07      180.48      7.59 o 
  -7  20   1       57.89       53.02      4.19 o 
  -6  20   1      122.86      118.99      5.78 o 
  -5  20   1      330.00      327.93     11.47 o 
  -4  20   1       45.69       47.74      3.61 o 
  -3  20   1       21.34       21.29      2.92 o 
  -2  20   1      212.04      213.76      7.74 o 
  -1  20   1       83.11       78.32      3.85 o 
   0  20   1      208.29      205.14      5.37 o 
   1  20   1       89.44       89.97      3.33 o 
   2  20   1      212.57      197.98      6.02 o 
   3  20   1       23.85       26.60      2.32 o 
   4  20   1       42.74       43.05      3.09 o 
   5  20   1      344.21      334.11      9.70 o 
   6  20   1      131.89      130.14      7.61 o 
   7  20   1       51.52       49.07      2.96 o 
   8  20   1      188.40      186.97      5.12 o 
   9  20   1       88.18       82.94      3.71 o 
  10  20   1       59.08       57.35      3.15 o 
  11  20   1      138.63      136.05      5.81 o 
  12  20   1       14.23       16.01      2.47 o 
  13  20   1       18.31       15.93      2.56 o 
  14  20   1       17.98       18.58      2.54 o 
  15  20   1       44.43       45.16      4.35 o 
  16  20   1       26.08       24.53      4.61 o 
  17  20   1       23.35       19.15      4.27 o 
  18  20   1       29.67       31.08      7.99 o 
 -18  21   1        5.26        3.65      3.65 o 
 -17  21   1        3.83       -0.95      2.61 o 
 -16  21   1       27.23       20.65      3.77 o 
 -15  21   1       16.25       14.60      2.66 o 
 -14  21   1        5.17        0.65      2.44 o 
 -13  21   1        4.77        4.00      2.49 o 
 -12  21   1       77.64       73.66      4.24 o 
 -11  21   1       62.71       61.97      6.45 o 
 -10  21   1       65.16       56.84      5.10 o 
  -9  21   1       24.37       22.15      3.32 o 
  -8  21   1       58.27       54.95      7.03 o 
  -7  21   1       51.64       49.44      7.80 o 
  -6  21   1       44.66       47.45     11.09 o 
  -5  21   1       55.83       48.28     10.20 o 
  -4  21   1      117.37      118.71      5.48 o 
  -3  21   1        4.16        8.49      3.29 o 
  -2  21   1       36.23       38.13      3.70 o 
  -1  21   1       24.24       28.74      2.62 o 
   0  21   1        3.09        6.08      2.72 o 
   1  21   1       23.66       25.01      2.21 o 
   2  21   1       33.70       34.09      2.41 o 
   3  21   1        4.91        6.46      1.96 o 
   4  21   1      121.45      111.46      6.26 o 
   5  21   1       54.20       48.76      3.39 o 
   6  21   1       40.14       39.77      4.55 o 
   7  21   1       53.06       55.05      3.06 o 
   8  21   1       59.07       58.27      3.27 o 
   9  21   1       25.24       25.79      2.64 o 
  10  21   1       63.10       57.00      3.34 o 
  11  21   1       61.08       59.53      4.57 o 
  12  21   1       80.77       79.41      4.29 o 
  13  21   1        5.24        7.91      2.56 o 
  14  21   1        5.10        3.13      3.95 o 
  15  21   1       16.53       12.78      4.34 o 
  16  21   1       24.34       18.64      4.51 o 
  17  21   1        3.61        2.92      2.59 o 
  18  21   1        4.54        8.08      2.81 o 
 -17  22   1        6.09        1.01      8.16 o 
 -16  22   1       28.51       26.43      5.74 o 
 -15  22   1        4.11        4.34      2.47 o 
 -14  22   1       33.37       28.94      4.14 o 
 -13  22   1      100.24       98.35      4.80 o 
 -12  22   1       48.56       53.94      9.58 o 
 -11  22   1      103.68      100.89      4.30 o 
 -10  22   1       53.16       49.24      3.76 o 
  -9  22   1       49.31       51.42     10.36 o 
  -8  22   1       15.84       11.96      3.11 o 
  -7  22   1      376.03      334.65     15.73 o 
  -6  22   1       23.53       20.24      3.34 o 
  -5  22   1        0.47        5.27      3.17 o 
  -4  22   1      165.14      162.93     10.68 o 
  -3  22   1       71.72       78.39      4.81 o 
  -2  22   1      300.72      282.39     10.00 o 
  -1  22   1       66.07       63.40      3.79 o 
   0  22   1       45.32       48.79      3.36 o 
   1  22   1       71.14       70.25      3.23 o 
   2  22   1      283.28      267.73      6.96 o 
   3  22   1       68.86       66.71      3.28 o 
   4  22   1      169.17      170.08      7.78 o 
   5  22   1        0.16        0.64      2.69 o 
   6  22   1       24.63       30.02      3.24 o 
   7  22   1      378.03      358.48     11.25 o 
   8  22   1       13.30       13.51      2.58 o 
   9  22   1       43.90       44.54      5.23 o 
  10  22   1       50.52       50.58      3.19 o 
  11  22   1      103.99      103.08      7.08 o 
  12  22   1       52.02       55.19      4.69 o 
  13  22   1      106.12      102.17      4.87 o 
  14  22   1       32.90       34.00      4.80 o 
  15  22   1        4.37        4.52      2.59 o 
  16  22   1       29.10       30.47      7.31 o 
  17  22   1        5.06        2.69      2.61 o 
 -16  23   1       38.77       40.72      8.25 o 
 -15  23   1        2.85        2.48      2.99 o 
 -14  23   1        8.30        7.54      2.61 o 
 -13  23   1        2.99        4.34      2.57 o 
 -12  23   1       55.80       52.72     11.20 o 
 -11  23   1       20.38       19.24      2.87 o 
 -10  23   1        0.26        0.90      2.42 o 
  -9  23   1       25.57       17.87      3.96 o 
  -8  23   1       71.25       79.01      5.08 o 
  -7  23   1       38.36       41.31      6.01 o 
  -6  23   1       88.35       88.12      6.59 o 
  -5  23   1      181.03      182.76     12.07 o 
  -4  23   1       20.13       25.32      3.67 o 
  -3  23   1        2.01       -0.46      3.17 o 
  -2  23   1       84.42       71.18      5.06 o 
  -1  23   1       59.23       58.45      3.79 o 
   0  23   1      215.49      208.22      6.96 o 
   1  23   1       58.03       61.07      3.16 o 
   2  23   1       90.17       82.48      3.61 o 
   3  23   1        1.63        2.56      2.24 o 
   4  23   1       18.40       20.11      3.83 o 
   5  23   1      183.72      165.73     11.13 o 
   6  23   1       85.71       81.36      4.62 o 
   7  23   1       37.18       37.54      3.60 o 
   8  23   1       69.06       65.57      5.89 o 
   9  23   1       24.81       25.60      2.81 o 
  10  23   1        0.62        0.55      2.59 o 
  11  23   1       20.69       24.04      2.92 o 
  12  23   1       57.90       52.29      9.70 o 
  13  23   1        3.26        6.64      4.76 o 
  14  23   1        7.18        4.63      2.62 o 
  15  23   1        2.46       -0.74      2.68 o 
  16  23   1       39.50       38.59      8.18 o 
 -15  24   1       55.45       50.47     10.52 o 
 -14  24   1       34.64       32.72      7.90 o 
 -13  24   1        6.84        6.30      2.69 o 
 -12  24   1       37.26       35.90      6.46 o 
 -11  24   1       32.63       31.41      5.81 o 
 -10  24   1       24.59       22.32      2.80 o 
  -9  24   1       32.48       34.84      3.55 o 
  -8  24   1       88.27       84.40      4.34 o 
  -7  24   1       46.06       46.20      4.31 o 
  -6  24   1      118.48      111.52      7.33 o 
  -5  24   1      101.65       97.53      5.81 o 
  -4  24   1       39.34       37.63      3.97 o 
  -3  24   1      125.33      122.23      6.23 o 
  -2  24   1       81.99       75.94      4.96 o 
  -1  24   1       29.62       30.39      3.87 o 
   0  24   1      128.54      122.06      5.31 o 
   1  24   1       32.00       33.09      3.35 o 
   2  24   1       92.39       86.78      3.77 o 
   3  24   1      126.71      113.18      4.27 o 
   4  24   1       33.57       35.09      5.17 o 
   5  24   1      101.17       97.98      7.61 o 
   6  24   1      113.16      116.33      6.43 o 
   7  24   1       40.02       32.11      4.26 o 
   8  24   1       91.95       94.28      7.24 o 
   9  24   1       36.76       33.84      4.63 o 
  10  24   1       22.07       20.26      4.03 o 
  11  24   1       32.82       31.43      8.84 o 
  12  24   1       39.61       30.51      5.30 o 
  13  24   1        5.80        3.65      2.87 o 
  14  24   1       34.17       31.03      9.21 o 
  15  24   1       55.36       57.07      8.57 o 
 -14  25   1       18.26       17.06      3.02 o 
 -13  25   1        1.55        1.75      2.80 o 
 -12  25   1       11.05        8.25      2.81 o 
 -11  25   1        8.01        9.71      2.79 o 
 -10  25   1       43.62       45.98      3.46 o 
  -9  25   1        6.66        5.90      2.96 o 
  -8  25   1      102.68       94.36      7.28 o 
  -7  25   1       25.69       28.92      4.24 o 
  -6  25   1       11.34        9.94      3.79 o 
  -5  25   1        3.18        8.45      4.42 o 
  -4  25   1      120.75      110.98      6.28 o 
  -3  25   1        3.04        3.12      3.57 o 
  -2  25   1      115.35      113.82      6.21 o 
  -1  25   1       83.89       85.69      5.47 o 
   0  25   1        4.56        6.02      3.08 o 
   1  25   1       85.43       80.17      4.58 o 
   2  25   1      110.06      106.84      4.24 o 
   3  25   1        3.39        3.01      3.21 o 
   4  25   1      122.94      118.35      5.38 o 
   5  25   1        2.99        3.42      3.14 o 
   6  25   1       11.54       13.36      4.26 o 
   7  25   1       25.61       19.47      6.82 o 
   8  25   1      103.49       88.45      7.24 o 
   9  25   1        6.58        3.09      3.96 o 
  10  25   1       40.88       38.06      3.44 o 
  11  25   1        8.19        2.06      2.81 o 
  12  25   1       12.49        8.88      2.88 o 
  13  25   1        1.67        0.82      2.64 o 
  14  25   1       18.95       16.52      7.63 o 
 -12  26   1       20.28       15.91      3.01 o 
 -11  26   1        5.01        2.19      2.78 o 
 -10  26   1       14.34       19.80      3.01 o 
  -9  26   1       32.22       35.71      3.28 o 
  -8  26   1        7.42        4.09      2.70 o 
  -7  26   1       46.97       44.52      3.55 o 
  -6  26   1       97.48       99.40      6.01 o 
  -5  26   1       14.66       17.86      4.08 o 
  -4  26   1      149.11      144.63      7.29 o 
  -3  26   1      152.42      153.59      7.28 o 
  -2  26   1       39.49       41.21      4.51 o 
  -1  26   1       51.32       54.25      4.82 o 
   0  26   1        2.91        2.83      3.77 o 
   1  26   1       54.94       62.82      4.30 o 
   2  26   1       40.73       39.00      3.18 o 
   3  26   1      146.33      141.01      6.09 o 
   4  26   1      155.85      153.78      6.32 o 
   5  26   1       17.94       15.04      3.44 o 
   6  26   1       91.38       80.04      7.93 o 
   7  26   1       48.46       48.90     10.32 o 
   8  26   1        9.87        8.08      4.09 o 
   9  26   1       34.77       36.08     10.32 o 
  10  26   1       15.83       13.71      4.59 o 
  11  26   1        3.86        1.94      2.88 o 
  12  26   1       19.17       16.49      3.29 o 
 -11  27   1        4.07        6.94      3.00 o 
 -10  27   1       31.51       36.96      3.26 o 
  -9  27   1        1.40       -0.08      2.95 o 
  -8  27   1       25.79       24.74      3.24 o 
  -7  27   1       10.55       13.69      3.03 o 
  -6  27   1       14.15       16.25      4.15 o 
  -5  27   1        9.00       11.68      3.96 o 
  -4  27   1      111.43      110.54      6.64 o 
  -3  27   1       10.10       12.06      4.11 o 
  -2  27   1        8.11        8.35      3.86 o 
  -1  27   1        6.38        4.85      4.01 o 
   0  27   1       27.19       31.49      4.39 o 
   1  27   1        6.71        3.54      3.43 o 
   2  27   1        8.37       16.21      6.21 o 
   3  27   1        9.82        7.73      3.50 o 
   4  27   1      110.16      113.94      7.40 o 
   5  27   1        8.55       14.77      6.54 o 
   6  27   1       16.07       14.73      4.45 o 
   7  27   1       10.36        4.38      3.93 o 
   8  27   1       28.37       35.10      4.76 o 
   9  27   1        1.45        5.93      4.15 o 
  10  27   1       29.80       30.73      4.67 o 
  11  27   1        3.73        4.93      4.29 o 
  -9  28   1       32.19       30.50      4.13 o 
  -8  28   1       71.65       75.47      4.15 o 
  -7  28   1       57.68       53.24      4.98 o 
  -6  28   1       59.52       61.58      5.30 o 
  -5  28   1       62.98       65.19      5.50 o 
  -4  28   1       14.60       12.70      4.34 o 
  -3  28   1       47.88       42.96      7.84 o 
  -2  28   1       59.93       60.85      7.48 o 
  -1  28   1       44.05       38.80      4.79 o 
   0  28   1        1.09        0.44      3.91 o 
   1  28   1       45.09       60.70      8.94 o 
   2  28   1       58.15       67.97      6.58 o 
   3  28   1       42.82       36.69      4.17 o 
   4  28   1       14.63       18.75      3.95 o 
   5  28   1       66.04       69.80      5.53 o 
   6  28   1       64.31       65.09      5.30 o 
   7  28   1       54.51       56.46      5.34 o 
   8  28   1       66.70       61.48      5.61 o 
   9  28   1       35.25       34.93      4.72 o 
  -7  29   1        1.03        3.26      4.34 o 
  -6  29   1       37.43       45.83      4.99 o 
  -5  29   1       86.24       76.89      6.00 o 
  -4  29   1        3.29        0.50      4.23 o 
  -3  29   1        4.72        4.59      4.30 o 
  -2  29   1        8.22       10.23      4.37 o 
  -1  29   1       13.82       18.61      4.53 o 
   0  29   1       15.08       21.79      4.72 o 
   1  29   1       13.66       19.00      8.12 o 
   2  29   1        7.07        5.62      5.71 o 
   3  29   1        4.53        5.69      5.44 o 
   4  29   1        3.64       -0.50      4.46 o 
   5  29   1       85.89       77.79      5.88 o 
   6  29   1       35.81       42.50      5.15 o 
   7  29   1        1.18        1.46      4.38 o 
  -3  30   1       91.85      103.23     11.31 o 
  -2  30   1       12.76       11.94      8.20 o 
  -1  30   1       47.07       42.07     12.51 o 
   0  30   1       45.52       62.73      9.51 o 
   1  30   1       50.95       54.94      9.43 o 
   2  30   1       11.67       21.84      8.69 o 
   0   0   2     2237.99     2193.46     59.64 o 
   1   0   2      115.59      172.52      3.76 o 
   2   0   2     1208.85     1372.28     28.97 o 
   3   0   2     4755.55     5209.02    123.00 o 
   4   0   2     1052.01     1112.85     29.76 o 
   5   0   2      544.23      588.33     14.10 o 
   6   0   2     3361.67     3230.14     76.04 o 
   7   0   2      114.29      131.49      3.06 o 
   8   0   2      182.69      194.21      4.99 o 
   9   0   2      394.25      386.96     11.14 o 
  10   0   2      188.79      195.05      6.04 o 
  11   0   2     1675.90     1590.79     60.90 o 
  12   0   2        0.45        3.70      1.26 o 
  13   0   2      418.10      422.54     12.46 o 
  14   0   2        1.33        3.49      1.43 o 
  15   0   2       70.04       62.69      1.73 o 
  16   0   2       78.62       78.34      2.14 o 
  17   0   2       12.74       14.51      1.56 o 
  18   0   2        1.88        1.49      1.63 o 
  19   0   2        0.06       -1.41      1.78 o 
  20   0   2       15.60       12.85      2.01 o 
  21   0   2       19.53       17.40      2.28 o 
  22   0   2        6.92        8.01      2.26 o 
  23   0   2       33.89       27.87      2.50 o 
  24   0   2       12.26       12.58      2.44 o 
 -24   1   2        2.44        3.01      2.72 o 
 -23   1   2        7.63        7.15      3.46 o 
 -22   1   2       17.42       15.30      2.29 o 
 -21   1   2       46.67       47.83      2.72 o 
 -20   1   2       25.46       27.08      2.05 o 
 -19   1   2       11.86       10.96      1.68 o 
 -18   1   2       25.64       23.32      1.79 o 
 -17   1   2      146.19      145.21      5.16 o 
 -16   1   2      132.49      127.07      3.26 o 
 -15   1   2       25.62       27.28      1.35 o 
 -14   1   2       63.98       62.07      2.26 o 
 -13   1   2     1011.32      964.77     27.03 o 
 -12   1   2      131.82      133.61      6.05 o 
 -11   1   2      217.74      207.16      6.19 o 
 -10   1   2      263.28      249.26      7.48 o 
  -9   1   2     1134.46     1161.21     32.33 o 
  -8   1   2      814.94      846.79     18.43 o 
  -7   1   2      456.19      477.10     10.16 o 
  -6   1   2       61.83       73.93      4.26 o 
  -5   1   2     4044.86     4087.43    111.16 o 
  -4   1   2       44.57       52.65      2.06 o 
  -3   1   2     3933.76     4244.12    117.45 o 
  -2   1   2     5174.78     5577.70    121.14 o 
  -1   1   2     2557.62     2666.73     63.08 o 
   0   1   2      115.67      144.37      3.41 o 
   1   1   2     2573.67     2678.46     63.05 o 
   2   1   2     5231.44     5676.30    186.67 o 
   3   1   2     4061.73     4394.89    144.01 o 
   4   1   2       49.13       54.97      1.72 o 
   5   1   2     4029.76     4092.98    139.79 o 
   6   1   2       64.94       71.34      2.31 o 
   7   1   2      420.32      460.62     10.11 o 
   8   1   2      823.66      885.76     23.97 o 
   9   1   2     1190.93     1194.65     32.68 o 
  10   1   2      255.31      247.78      9.27 o 
  11   1   2      199.46      186.18      6.13 o 
  12   1   2      124.58      122.89      4.41 o 
  13   1   2     1014.30      952.26     27.00 o 
  14   1   2       68.95       70.80      2.35 o 
  15   1   2       22.02       23.49      1.30 o 
  16   1   2      129.68      131.42      3.17 o 
  17   1   2      144.59      142.03      4.21 o 
  18   1   2       23.58       22.26      1.93 o 
  19   1   2       13.53       13.02      1.99 o 
  20   1   2       27.13       30.32      2.88 o 
  21   1   2       44.76       40.97      2.60 o 
  22   1   2       19.11       23.34      2.46 o 
  23   1   2        7.06        4.91      2.31 o 
  24   1   2        2.01       -0.33      2.27 o 
 -24   2   2       25.03       26.39      2.92 o 
 -23   2   2        8.29       10.49      2.35 o 
 -22   2   2        8.04        5.16      2.12 o 
 -21   2   2       27.08       28.76      2.65 o 
 -20   2   2        3.74        2.66      1.74 o 
 -19   2   2       83.93       79.78      2.98 o 
 -18   2   2       50.90       51.33      2.28 o 
 -17   2   2       87.43       89.52      2.75 o 
 -16   2   2      118.91      124.67      3.90 o 
 -15   2   2      316.09      314.92      6.68 o 
 -14   2   2        2.26        5.07      1.12 o 
 -13   2   2      122.04      114.65      4.41 o 
 -12   2   2      287.99      292.26      8.73 o 
 -11   2   2      172.40      171.02      5.64 o 
 -10   2   2        8.50       11.66      1.04 o 
  -9   2   2      190.58      186.17      4.91 o 
  -8   2   2      557.24      533.86     11.56 o 
  -7   2   2      850.15      851.38     18.04 o 
  -6   2   2     1026.40     1125.94     26.14 o 
  -5   2   2      453.30      414.00      9.76 o 
  -4   2   2      687.52      671.11     16.12 o 
  -3   2   2     2044.62     2190.13     51.08 o 
  -2   2   2     1348.02     1415.88     30.01 o 
  -1   2   2     4567.12     4885.04    100.14 o 
   0   2   2     2816.79     2895.81     61.02 o 
   1   2   2     4634.63     4620.92    160.61 o 
   2   2   2     1342.92     1421.40     33.58 o 
   3   2   2     2000.07     2112.84     58.99 o 
   4   2   2      700.71      677.48     18.47 o 
   5   2   2      423.32      390.60      8.65 o 
   6   2   2     1013.32     1063.68     25.99 o 
   7   2   2      846.46      830.13     23.39 o 
   8   2   2      548.54      530.54     18.55 o 
   9   2   2      199.87      190.08      5.74 o 
  10   2   2        7.56        9.91      1.18 o 
  11   2   2      181.28      184.79      5.67 o 
  12   2   2      290.31      284.79      9.74 o 
  13   2   2      132.18      127.18      4.64 o 
  14   2   2        2.20        3.73      0.91 o 
  15   2   2      316.84      314.63      5.25 o 
  16   2   2      119.86      117.79      3.11 o 
  17   2   2       78.10       82.16      2.61 o 
  18   2   2       51.52       51.89      2.24 o 
  19   2   2       81.52       77.44      3.22 o 
  20   2   2        3.93        0.68      1.96 o 
  21   2   2       28.05       28.98      2.43 o 
  22   2   2        7.90        6.15      2.21 o 
  23   2   2       10.12        8.01      2.40 o 
  24   2   2       25.52       22.20      2.49 o 
 -24   3   2       32.07       32.29      3.02 o 
 -23   3   2        6.15        5.23      2.13 o 
 -22   3   2       12.51       12.43      2.32 o 
 -21   3   2       21.87       24.90      2.10 o 
 -20   3   2       15.45       16.75      1.94 o 
 -19   3   2        9.45        7.65      1.71 o 
 -18   3   2       17.53       21.29      1.77 o 
 -17   3   2      111.97      109.53      3.08 o 
 -16   3   2        5.80        7.49      1.63 o 
 -15   3   2        1.09        1.78      1.86 o 
 -14   3   2       75.93       70.55      2.19 o 
 -13   3   2      307.09      312.17      7.16 o 
 -12   3   2       15.49       18.23      4.07 o 
 -11   3   2       23.00       25.11      2.06 o 
 -10   3   2      149.84      152.93      4.33 o 
  -9   3   2     2266.31     2183.84     50.96 o 
  -8   3   2      443.41      442.13      9.68 o 
  -7   3   2      398.04      399.78      8.71 o 
  -6   3   2      107.81      118.97      3.15 o 
  -5   3   2     2064.47     2071.90     50.08 o 
  -4   3   2      663.69      759.73     17.94 o 
  -3   3   2      743.74      753.97     20.90 o 
  -2   3   2     1931.82     2185.42     42.34 o 
  -1   3   2    11384.22    13064.61    427.11 o 
   0   3   2     4864.75     5191.50    141.56 o 
   2   3   2     1964.83     2227.37     60.27 o 
   3   3   2      704.77      762.42     20.90 o 
   4   3   2      666.86      740.52     17.92 o 
   5   3   2     2127.58     2154.01     44.86 o 
   6   3   2      100.53      115.00      3.27 o 
   7   3   2      402.61      394.96     13.83 o 
   8   3   2      429.88      443.76     12.57 o 
   9   3   2     2237.23     2118.35     61.48 o 
  10   3   2      158.48      168.78      5.10 o 
  11   3   2       27.89       30.95      1.82 o 
  12   3   2       17.20       20.54      6.78 o 
  13   3   2      302.84      284.21      8.13 o 
  14   3   2       77.49       72.10      1.70 o 
  15   3   2        1.75        4.55      1.03 o 
  16   3   2        4.58        5.66      1.16 o 
  17   3   2      109.17      105.36      2.95 o 
  18   3   2       17.85       20.06      1.64 o 
  19   3   2       11.29       13.48      1.64 o 
  20   3   2       15.22       20.02      2.26 o 
  21   3   2       22.12       26.63      2.42 o 
  22   3   2       11.93        9.37      2.24 o 
  23   3   2        5.28        4.65      2.33 o 
  24   3   2       31.57       34.18      2.85 o 
 -24   4   2        3.00        3.14      3.41 o 
 -23   4   2       37.10       35.22      2.55 o 
 -22   4   2       14.80       17.82      2.33 o 
 -21   4   2       51.65       47.85      2.79 o 
 -20   4   2       11.46       10.13      2.18 o 
 -19   4   2       65.15       67.82      2.68 o 
 -18   4   2       31.24       31.53      1.94 o 
 -17   4   2      387.32      363.12      8.87 o 
 -16   4   2        2.57        5.35      1.67 o 
 -15   4   2       25.86       32.82      2.89 o 
 -14   4   2       42.78       48.13      1.88 o 
 -13   4   2      159.13      155.45      4.13 o 
 -12   4   2       39.77       41.49      1.87 o 
 -11   4   2       40.38       42.53      1.85 o 
 -10   4   2      371.98      370.80      9.34 o 
  -9   4   2       73.89       79.02      2.20 o 
  -8   4   2      588.12      599.03     12.95 o 
  -7   4   2     1448.99     1460.37     34.62 o 
  -6   4   2      164.99      185.04      4.96 o 
  -5   4   2     1424.29     1512.50     36.05 o 
  -4   4   2     1095.95     1114.30     23.73 o 
  -3   4   2      596.76      649.11     15.95 o 
  -2   4   2     2215.30     2412.28     50.64 o 
  -1   4   2     3100.25     3448.90     79.44 o 
   0   4   2     4497.92     4624.55    126.43 o 
   1   4   2     3152.98     3279.96     91.99 o 
   2   4   2     2231.70     2384.74     65.66 o 
   3   4   2      649.69      705.09     22.54 o 
   4   4   2     1098.43     1121.93     30.66 o 
   5   4   2     1443.07     1524.92     36.08 o 
   6   4   2      170.25      203.55      4.95 o 
   7   4   2     1434.39     1445.64     34.58 o 
   8   4   2      584.40      595.48     16.78 o 
   9   4   2       73.43       80.19      4.95 o 
  10   4   2      374.35      377.58     19.34 o 
  11   4   2       39.42       38.30      2.58 o 
  12   4   2       37.66       32.20      2.52 o 
  13   4   2      156.39      140.30      4.74 o 
  14   4   2       41.71       42.36      1.31 o 
  15   4   2       21.07       28.01      1.28 o 
  16   4   2        2.70        4.14      1.11 o 
  17   4   2      382.24      376.16     10.13 o 
  18   4   2       31.35       31.12      1.82 o 
  19   4   2       66.97       66.09      2.56 o 
  20   4   2       11.28       11.16      2.08 o 
  21   4   2       55.64       57.38      3.01 o 
  22   4   2       14.60       14.41      2.43 o 
  23   4   2       38.31       40.60      2.87 o 
  24   4   2        2.97        3.37      2.51 o 
 -24   5   2        2.66        1.02      2.24 o 
 -23   5   2        5.51        5.03      2.26 o 
 -22   5   2       20.62       22.42      4.08 o 
 -21   5   2       60.20       63.33      3.07 o 
 -20   5   2       21.40       23.78      2.27 o 
 -19   5   2       34.50       37.99      2.36 o 
 -18   5   2       15.21       17.68      2.10 o 
 -17   5   2      301.46      298.86      7.47 o 
 -16   5   2       16.27       16.20      1.82 o 
 -15   5   2        6.37       10.21      1.71 o 
 -14   5   2       43.77       44.54      1.87 o 
 -13   5   2       45.41       47.13      2.12 o 
 -12   5   2      703.49      716.48     17.40 o 
 -11   5   2       24.46       26.61      1.57 o 
 -10   5   2      103.53      106.74      3.20 o 
  -9   5   2     1196.70     1217.35     25.91 o 
  -8   5   2      596.45      623.49     13.30 o 
  -7   5   2     1376.50     1345.43     36.90 o 
  -6   5   2       36.36       39.88      1.49 o 
  -5   5   2      650.44      666.43     14.53 o 
  -4   5   2      502.21      517.86     11.08 o 
  -3   5   2     1176.09     1228.70     26.23 o 
  -2   5   2     1058.62     1106.03     23.52 o 
  -1   5   2     2645.38     2585.95     53.98 o 
   0   5   2      199.80      197.75      4.33 o 
   1   5   2     2579.81     2543.54     55.31 o 
   2   5   2     1037.22     1116.11     23.59 o 
   3   5   2     1137.14     1243.02     31.13 o 
   4   5   2      506.46      511.24     12.38 o 
   5   5   2      685.17      696.38     18.74 o 
   6   5   2       39.02       42.04      1.44 o 
   7   5   2     1310.09     1318.71     36.60 o 
   8   5   2      584.62      593.89     17.13 o 
   9   5   2     1218.86     1199.36     41.11 o 
  10   5   2      108.88      107.12      4.57 o 
  11   5   2       26.22       27.65      2.17 o 
  12   5   2      708.21      704.79     20.43 o 
  13   5   2       47.15       46.42      1.77 o 
  14   5   2       44.65       44.14      1.40 o 
  15   5   2        6.85        7.60      1.52 o 
  16   5   2       14.08       17.74      1.26 o 
  17   5   2      305.57      308.15      5.28 o 
  18   5   2       16.85       17.08      2.09 o 
  19   5   2       36.02       38.12      1.99 o 
  20   5   2       20.43       23.75      2.37 o 
  21   5   2       58.47       58.12      2.88 o 
  22   5   2       20.82       21.54      2.49 o 
  23   5   2        6.38        5.80      2.86 o 
  24   5   2        3.20        2.41      2.47 o 
 -24   6   2        6.72        6.36      2.91 o 
 -23   6   2       10.43       16.06      2.35 o 
 -22   6   2       46.20       48.65      2.84 o 
 -21   6   2       26.51       25.41      2.38 o 
 -20   6   2       50.51       57.37      4.39 o 
 -19   6   2       28.30       27.09      2.67 o 
 -18   6   2       24.27       24.15      2.67 o 
 -17   6   2       59.60       64.14      9.02 o 
 -16   6   2      140.36      136.79      5.04 o 
 -15   6   2      273.33      262.12      7.24 o 
 -14   6   2      123.32      120.00      3.26 o 
 -13   6   2       48.46       43.18      1.81 o 
 -12   6   2       20.90       19.83      1.58 o 
 -11   6   2       98.22      105.78      3.43 o 
 -10   6   2       76.79       76.82      2.30 o 
  -9   6   2     2919.83     2843.13     60.47 o 
  -8   6   2      518.51      518.30     11.43 o 
  -7   6   2      222.21      232.83      5.74 o 
  -6   6   2      502.14      521.11     12.87 o 
  -5   6   2     1426.70     1464.32     31.39 o 
  -4   6   2     3826.09     3847.22     80.44 o 
  -3   6   2      277.42      265.54      5.85 o 
  -2   6   2      839.22      819.02     17.46 o 
  -1   6   2     1295.42     1337.37     27.55 o 
   0   6   2       86.64       89.93      1.92 o 
   1   6   2     1220.29     1263.14     27.51 o 
   2   6   2      834.94      825.41     17.53 o 
   3   6   2      267.49      266.16      6.54 o 
   4   6   2     3813.01     3716.61    126.33 o 
   5   6   2     1435.14     1496.96     35.09 o 
   6   6   2      508.95      537.40     12.85 o 
   7   6   2      200.06      211.69      5.67 o 
   8   6   2      531.18      529.07     12.79 o 
   9   6   2     2896.79     2865.93     67.55 o 
  10   6   2       74.95       74.06      2.94 o 
  11   6   2      115.66      123.04      4.01 o 
  12   6   2       19.57       18.48      1.71 o 
  13   6   2       54.69       50.75      1.73 o 
  14   6   2      125.73      120.12      2.55 o 
  15   6   2      274.46      257.57      4.51 o 
  16   6   2      139.71      141.96      3.58 o 
  17   6   2       65.57       67.19      2.22 o 
  18   6   2       23.78       23.43      1.72 o 
  19   6   2       27.30       23.24      1.90 o 
  20   6   2       50.67       47.73      2.16 o 
  21   6   2       23.41       22.34      1.91 o 
  22   6   2       46.41       46.04      2.76 o 
  23   6   2        9.30        5.76      4.02 o 
  24   6   2        6.52        9.29      2.59 o 
 -24   7   2       11.41       11.44      2.85 o 
 -23   7   2        4.37        6.01      2.26 o 
 -22   7   2       14.56       15.74      2.32 o 
 -21   7   2       53.73       55.12      2.88 o 
 -20   7   2        7.10        8.14      2.04 o 
 -19   7   2       66.56       66.53      3.18 o 
 -18   7   2        3.86        4.05      2.21 o 
 -17   7   2       59.09       60.54      6.87 o 
 -16   7   2       23.17       20.33      2.30 o 
 -15   7   2       24.26       34.63      9.26 o 
 -14   7   2      189.93      194.32      6.00 o 
 -13   7   2      395.27      399.59      7.96 o 
 -12   7   2      161.88      163.02      3.71 o 
 -11   7   2       17.15       18.73      1.64 o 
 -10   7   2      555.04      552.18     12.22 o 
  -9   7   2      603.82      597.83     12.95 o 
  -8   7   2      571.96      555.96     12.32 o 
  -7   7   2      900.65      897.49     21.97 o 
  -6   7   2       65.84       68.12      2.17 o 
  -5   7   2      428.82      427.39     10.37 o 
  -4   7   2      262.72      278.22      6.00 o 
  -3   7   2     1555.22     1669.23     38.42 o 
  -2   7   2       31.94       38.54      2.20 o 
  -1   7   2     2424.39     2595.46     59.83 o 
   0   7   2      230.07      230.87      4.64 o 
   1   7   2     2429.97     2494.83     53.62 o 
   2   7   2       31.09       34.27      3.96 o 
   3   7   2     1474.66     1576.90     34.29 o 
   4   7   2      257.05      258.86      6.70 o 
   5   7   2      419.29      418.15     10.30 o 
   6   7   2       72.03       70.68      2.16 o 
   7   7   2      930.68      934.48     27.53 o 
   8   7   2      580.17      573.21     13.78 o 
   9   7   2      598.83      582.71     14.46 o 
  10   7   2      552.22      559.14     13.66 o 
  11   7   2       14.50       16.99      1.58 o 
  12   7   2      156.01      154.28      4.16 o 
  13   7   2      404.08      395.79      6.71 o 
  14   7   2      187.84      188.16      3.92 o 
  15   7   2       26.92       29.41      1.36 o 
  16   7   2       23.44       25.95      1.40 o 
  17   7   2       57.13       64.06      2.21 o 
  18   7   2        2.93        6.15      1.62 o 
  19   7   2       62.42       63.24      2.42 o 
  20   7   2        8.32        6.40      1.68 o 
  21   7   2       55.67       57.45      2.45 o 
  22   7   2       16.00       17.37      2.16 o 
  23   7   2        5.19        5.07      4.38 o 
  24   7   2       11.04       12.97      3.43 o 
 -24   8   2        0.92        7.95      4.71 o 
 -23   8   2       27.89       28.20      2.57 o 
 -22   8   2        4.17        2.05      2.19 o 
 -21   8   2       48.52       52.85      3.55 o 
 -20   8   2       15.23       16.61      2.21 o 
 -19   8   2        5.57        7.13      2.47 o 
 -18   8   2        9.46        9.19      2.41 o 
 -17   8   2      127.81      123.37      4.69 o 
 -16   8   2       24.97       24.54      2.45 o 
 -15   8   2        7.51       10.01      2.31 o 
 -14   8   2       38.33       41.91      2.36 o 
 -13   8   2      664.20      644.30     12.44 o 
 -12   8   2      114.56      117.28      3.62 o 
 -11   8   2      535.86      525.48     12.67 o 
 -10   8   2      393.44      392.02      8.89 o 
  -9   8   2       38.84       43.11      1.69 o 
  -8   8   2      894.66      892.74     21.39 o 
  -7   8   2      585.60      605.80     14.88 o 
  -6   8   2      135.97      144.51      5.51 o 
  -5   8   2      549.37      576.15     13.67 o 
  -4   8   2      877.18      892.29     20.99 o 
  -3   8   2     2152.05     2294.18     54.13 o 
  -2   8   2      632.03      671.97     16.07 o 
  -1   8   2      189.23      184.11      4.46 o 
   0   8   2      126.21      139.42      3.59 o 
   1   8   2      186.44      176.97      4.90 o 
   2   8   2      625.48      668.65     14.37 o 
   3   8   2     2207.93     2294.53     48.61 o 
   4   8   2      866.22      865.46     18.81 o 
   5   8   2      510.80      545.39     13.57 o 
   6   8   2      140.45      143.06      3.89 o 
   7   8   2      616.51      617.81     16.00 o 
   8   8   2      881.55      878.34     27.39 o 
   9   8   2       45.35       50.04      1.99 o 
  10   8   2      399.68      398.21      9.95 o 
  11   8   2      525.07      480.61     14.57 o 
  12   8   2      112.56      109.65      2.59 o 
  13   8   2      656.45      637.76     10.50 o 
  14   8   2       38.13       40.63      1.70 o 
  15   8   2        8.19        7.69      1.33 o 
  16   8   2       25.17       27.11      1.76 o 
  17   8   2      133.39      127.65      3.23 o 
  18   8   2        9.57        9.60      1.60 o 
  19   8   2        4.18        2.89      1.86 o 
  20   8   2       15.21       16.73      2.11 o 
  21   8   2       48.46       50.80      4.59 o 
  22   8   2        4.24        3.03      2.15 o 
  23   8   2       25.61       24.39      3.63 o 
  24   8   2        0.82        3.00      5.28 o 
 -23   9   2        2.91        5.63      2.31 o 
 -22   9   2       11.09       10.83      3.38 o 
 -21   9   2       33.25       33.05      2.54 o 
 -20   9   2       31.91       35.06      2.53 o 
 -19   9   2        3.17        4.79      2.61 o 
 -18   9   2       38.94       40.78      3.18 o 
 -17   9   2       81.16       84.73      4.11 o 
 -16   9   2       40.24       40.36      3.49 o 
 -15   9   2        2.16        3.20      1.64 o 
 -14   9   2       44.17       41.63      3.51 o 
 -13   9   2      548.17      536.42     10.36 o 
 -12   9   2        9.54       11.56      1.20 o 
 -11   9   2      125.60      121.41      2.97 o 
 -10   9   2       48.69       55.11      2.51 o 
  -9   9   2      577.42      596.21     13.17 o 
  -8   9   2      138.93      137.69      3.97 o 
  -7   9   2       65.20       70.40      2.45 o 
  -6   9   2      785.13      789.48     19.07 o 
  -5   9   2     1135.10     1137.12     31.52 o 
  -4   9   2      471.58      465.61     11.12 o 
  -3   9   2      465.36      476.28     11.80 o 
  -2   9   2      629.04      640.62     15.21 o 
  -1   9   2      543.02      536.45     11.82 o 
   0   9   2      148.04      148.67      3.85 o 
   1   9   2      557.10      566.30     14.17 o 
   2   9   2      619.23      622.18     15.21 o 
   3   9   2      478.86      495.11     11.86 o 
   4   9   2      462.20      447.11      9.95 o 
   5   9   2     1156.19     1144.59     24.45 o 
   6   9   2      783.90      787.60     18.99 o 
   7   9   2       76.52       79.57      2.47 o 
   8   9   2      146.35      139.58      3.90 o 
   9   9   2      595.38      603.46     14.72 o 
  10   9   2       47.96       47.76      2.17 o 
  11   9   2      115.67      113.65      3.98 o 
  12   9   2        8.82        8.65      1.06 o 
  13   9   2      540.13      517.19     10.65 o 
  14   9   2       47.81       45.90      1.93 o 
  15   9   2        2.18        3.22      1.31 o 
  16   9   2       40.59       40.48      2.12 o 
  17   9   2       76.13       77.91      2.96 o 
  18   9   2       39.45       39.16      1.99 o 
  19   9   2        4.20        1.87      1.60 o 
  20   9   2       29.89       27.31      2.32 o 
  21   9   2       32.92       34.47      3.09 o 
  22   9   2       10.09       12.53      2.77 o 
  23   9   2        3.41        1.34      2.70 o 
 -23  10   2       14.42       12.07      2.39 o 
 -22  10   2        2.84        2.87      2.29 o 
 -21  10   2       21.17       20.73      2.37 o 
 -20  10   2        2.13        4.57      2.17 o 
 -19  10   2      112.17      110.17      5.37 o 
 -18  10   2       21.90       24.95      2.76 o 
 -17  10   2       17.67       18.24      2.61 o 
 -16  10   2        2.48        6.74      2.37 o 
 -15  10   2      118.70      121.53      4.96 o 
 -14  10   2       23.20       24.04      1.85 o 
 -13  10   2      221.49      225.64      5.28 o 
 -12  10   2       53.82       54.87      2.60 o 
 -11  10   2      234.81      230.32      4.77 o 
 -10  10   2       15.84       17.78      3.08 o 
  -9  10   2      216.97      216.54      5.86 o 
  -8  10   2      136.15      140.08      4.55 o 
  -7  10   2      476.69      482.18     12.21 o 
  -6  10   2       76.33       92.72      3.35 o 
  -5  10   2     1591.36     1476.20     50.77 o 
  -4  10   2      119.25      130.33      5.17 o 
  -3  10   2      173.13      177.89      4.55 o 
  -2  10   2        5.72        9.54      0.82 o 
  -1  10   2     1566.58     1618.15     43.45 o 
   0  10   2     2369.62     2269.63     53.64 o 
   1  10   2     1541.72     1553.91     37.49 o 
   2  10   2        6.78       10.72      0.84 o 
   3  10   2      172.82      169.10      4.54 o 
   4  10   2      117.79      127.59      3.54 o 
   5  10   2     1580.03     1509.97     32.02 o 
   6  10   2       77.91       94.67      2.55 o 
   7  10   2      518.14      505.62     12.19 o 
   8  10   2      130.26      128.37      3.82 o 
   9  10   2      216.88      219.41      5.84 o 
  10  10   2       16.21       16.12      1.78 o 
  11  10   2      216.67      209.42      4.13 o 
  12  10   2       54.59       56.00      1.69 o 
  13  10   2      220.17      213.28      4.62 o 
  14  10   2       23.84       28.33      1.67 o 
  15  10   2      121.15      121.03      3.66 o 
  16  10   2        2.35        1.83      1.69 o 
  17  10   2       14.70       14.36      1.85 o 
  18  10   2       22.29       23.80      2.18 o 
  19  10   2      112.04      116.83      3.69 o 
  20  10   2        2.20        3.78      2.39 o 
  21  10   2       23.49       18.50      2.72 o 
  22  10   2        2.84        5.59      2.67 o 
  23  10   2       14.27       15.54      4.89 o 
 -23  11   2       16.63       12.56      2.53 o 
 -22  11   2        1.31       -0.40      2.34 o 
 -21  11   2       12.63       10.40      2.34 o 
 -20  11   2       39.36       42.90      2.74 o 
 -19  11   2       37.34       36.92      3.33 o 
 -18  11   2       72.25       73.81      8.82 o 
 -17  11   2      250.75      258.60      6.47 o 
 -16  11   2       17.58       17.69      1.97 o 
 -15  11   2      109.99      114.55      3.55 o 
 -14  11   2       19.90       20.07      2.13 o 
 -13  11   2      202.10      209.69      5.19 o 
 -12  11   2       66.66       67.05      3.50 o 
 -11  11   2       37.11       39.83      1.71 o 
 -10  11   2       11.02       17.51      2.75 o 
  -9  11   2      763.93      783.30     21.24 o 
  -8  11   2       52.65       52.19      3.24 o 
  -7  11   2      103.94       98.67      3.51 o 
  -6  11   2      490.33      482.30     13.73 o 
  -5  11   2      640.50      625.81     17.40 o 
  -4  11   2      501.61      474.24     14.01 o 
  -3  11   2      807.27      773.63     21.81 o 
  -2  11   2      942.18      935.56     26.02 o 
  -1  11   2      323.06      350.13     10.45 o 
   0  11   2      164.04      167.16      4.38 o 
   1  11   2      347.38      378.97      9.03 o 
   2  11   2      942.17      942.00     22.49 o 
   3  11   2      812.88      797.04     18.96 o 
   4  11   2      507.90      509.30     12.13 o 
   5  11   2      634.64      609.61     15.01 o 
   6  11   2      492.89      477.40     13.65 o 
   7  11   2       94.57       90.60      2.94 o 
   8  11   2       48.82       44.46      2.05 o 
   9  11   2      752.88      727.51     18.32 o 
  10  11   2       13.41       13.52      0.96 o 
  11  11   2       43.82       44.26      1.42 o 
  12  11   2       63.34       62.06      2.00 o 
  13  11   2      204.36      208.27      4.58 o 
  14  11   2       19.95       22.33      1.67 o 
  15  11   2      105.96      107.53      3.69 o 
  16  11   2       17.40       18.05      1.90 o 
  17  11   2      255.32      268.59      6.15 o 
  18  11   2       73.75       77.07      3.23 o 
  19  11   2       39.58       37.11      2.70 o 
  20  11   2       39.13       34.29      3.22 o 
  21  11   2       11.90       10.96      2.60 o 
  22  11   2        1.41        0.92      2.76 o 
  23  11   2       15.42       17.28      3.65 o 
 -22  12   2        9.46        6.77      2.48 o 
 -21  12   2       41.41       40.35      7.14 o 
 -20  12   2        2.27        4.42      3.00 o 
 -19  12   2        4.54        7.69      2.73 o 
 -18  12   2       16.84       16.92      2.20 o 
 -17  12   2      300.73      302.94     12.45 o 
 -16  12   2        2.02        3.33      2.26 o 
 -15  12   2       39.80       41.14      2.32 o 
 -14  12   2       33.33       32.16      2.58 o 
 -13  12   2       92.91       97.88      3.30 o 
 -12  12   2       29.40       28.81      2.09 o 
 -11  12   2      331.10      325.62      6.50 o 
 -10  12   2       33.33       38.48      1.47 o 
  -9  12   2       63.75       58.99      2.82 o 
  -8  12   2      264.61      256.26      9.69 o 
  -7  12   2      865.16      838.41     23.08 o 
  -6  12   2      239.62      248.97      7.45 o 
  -5  12   2       17.26       21.89      2.50 o 
  -4  12   2      148.87      163.92      5.23 o 
  -3  12   2      648.35      684.31     18.25 o 
  -2  12   2      625.75      614.60     17.38 o 
  -1  12   2     1217.83     1170.82     32.03 o 
   0  12   2      322.69      351.50     11.45 o 
   1  12   2     1167.43     1147.63     27.60 o 
   2  12   2      635.43      622.38     15.02 o 
   3  12   2      627.10      621.19     15.70 o 
   4  12   2      155.11      167.61      5.23 o 
   5  12   2       17.18       25.34      3.77 o 
   6  12   2      235.44      239.18      8.62 o 
   7  12   2      849.04      802.30     22.93 o 
   8  12   2      268.90      257.56      7.80 o 
   9  12   2       55.75       52.71      1.88 o 
  10  12   2       34.43       36.98      1.27 o 
  11  12   2      355.20      329.93      5.74 o 
  12  12   2       28.09       31.55      1.69 o 
  13  12   2       92.06       94.66      2.83 o 
  14  12   2       33.31       33.73      2.35 o 
  15  12   2       33.39       36.09      2.25 o 
  16  12   2        1.98        4.30      1.75 o 
  17  12   2      307.58      309.53      7.00 o 
  18  12   2       16.64       16.84      2.19 o 
  19  12   2        3.65        1.91      2.41 o 
  20  12   2        2.22        2.24      2.36 o 
  21  12   2       39.29       39.95      5.75 o 
  22  12   2        9.29        7.86      2.62 o 
 -22  13   2       14.45       15.69      2.62 o 
 -21  13   2       22.93       26.27      2.78 o 
 -20  13   2        3.78        5.64      4.26 o 
 -19  13   2       29.76       36.01      3.33 o 
 -18  13   2       26.71       30.72      2.50 o 
 -17  13   2       22.99       25.64      2.44 o 
 -16  13   2        6.22        6.36      2.01 o 
 -15  13   2       51.69       53.35      2.68 o 
 -14  13   2       48.86       46.17      2.57 o 
 -13  13   2      389.30      378.11      7.83 o 
 -12  13   2      130.82      126.52      3.59 o 
 -11  13   2       14.53       15.28      1.65 o 
 -10  13   2      390.69      387.51      6.91 o 
  -9  13   2      110.43      110.76      2.55 o 
  -8  13   2      276.40      279.19     10.16 o 
  -7  13   2      673.91      658.00     22.30 o 
  -6  13   2       63.11       71.66      3.95 o 
  -5  13   2     1216.70     1217.56     33.64 o 
  -4  13   2       76.44       70.70      3.65 o 
  -3  13   2       12.07       15.99      3.49 o 
  -2  13   2      164.87      156.58      5.03 o 
  -1  13   2      143.44      143.40      4.50 o 
   0  13   2      316.41      293.77      8.63 o 
   1  13   2      141.16      135.00      4.47 o 
   2  13   2      168.85      160.89      5.00 o 
   3  13   2        7.82       10.53      1.88 o 
   4  13   2       76.20       76.67      2.93 o 
   5  13   2     1224.57     1204.82     33.49 o 
   6  13   2       63.57       72.78      3.00 o 
   7  13   2      649.02      619.10     17.96 o 
   8  13   2      269.71      260.74      5.21 o 
   9  13   2      112.68      115.65      2.37 o 
  10  13   2      391.25      369.72      6.82 o 
  11  13   2       19.18       24.71      2.50 o 
  12  13   2      128.75      123.30      3.90 o 
  13  13   2      384.78      375.56      7.43 o 
  14  13   2       50.85       52.65      2.54 o 
  15  13   2       57.84       56.68      2.60 o 
  16  13   2        5.14        4.06      1.88 o 
  17  13   2       23.56       26.51      2.28 o 
  18  13   2       29.00       27.46      2.29 o 
  19  13   2       31.53       32.84      2.61 o 
  20  13   2        3.28        4.28      2.40 o 
  21  13   2       21.40       20.95      2.83 o 
  22  13   2       14.39       14.07      2.80 o 
 -22  14   2        0.51       -4.79      4.79 o 
 -21  14   2       15.83       13.62      2.55 o 
 -20  14   2        5.00        4.43      3.07 o 
 -19  14   2       50.62       54.11      2.94 o 
 -18  14   2        8.26        8.73      2.26 o 
 -17  14   2       62.53       61.70      2.98 o 
 -16  14   2        0.80        0.23      2.01 o 
 -15  14   2      111.69      111.95      3.83 o 
 -14  14   2        8.78       10.84      1.99 o 
 -13  14   2       29.61       35.34      2.34 o 
 -12  14   2       11.34       16.21      2.00 o 
 -11  14   2       50.13       45.43      2.97 o 
 -10  14   2      111.38      110.43      3.22 o 
  -9  14   2     1258.37     1246.11     20.66 o 
  -8  14   2      285.16      282.73      5.02 o 
  -7  14   2       23.60       29.81      1.85 o 
  -6  14   2      199.22      202.63      8.03 o 
  -5  14   2      609.46      604.44     21.85 o 
  -4  14   2      137.63      152.69      6.11 o 
  -3  14   2      172.20      172.72      7.24 o 
  -2  14   2      118.52      121.47      5.25 o 
  -1  14   2      157.25      156.12      6.93 o 
   0  14   2      148.91      149.02      5.97 o 
   1  14   2      170.95      165.11      6.35 o 
   2  14   2      118.60      124.64      5.12 o 
   3  14   2      194.11      196.71      5.91 o 
   4  14   2      134.82      144.54      5.81 o 
   5  14   2      602.28      595.80     17.00 o 
   6  14   2      203.28      205.45     12.75 o 
   7  14   2       28.52       31.09      2.15 o 
   8  14   2      284.44      283.14      4.72 o 
   9  14   2     1261.50     1198.93     19.35 o 
  10  14   2      108.51      107.32      2.93 o 
  11  14   2       43.22       42.65      2.21 o 
  12  14   2       12.08       15.60      1.74 o 
  13  14   2       30.95       31.66      2.12 o 
  14  14   2        8.65        9.52      1.88 o 
  15  14   2      115.41      110.65      3.59 o 
  16  14   2        0.78        1.92      1.81 o 
  17  14   2       57.49       55.04      3.60 o 
  18  14   2        8.15        9.22      2.09 o 
  19  14   2       50.24       48.90      4.60 o 
  20  14   2        4.96        2.53      2.21 o 
  21  14   2       18.40       17.97      2.80 o 
  22  14   2        0.47       -2.92      3.41 o 
 -21  15   2       12.64       11.43      2.64 o 
 -20  15   2        5.37        4.40      3.41 o 
 -19  15   2       10.96       14.17      2.52 o 
 -18  15   2        7.70        8.46      2.34 o 
 -17  15   2      107.26      114.52      4.03 o 
 -16  15   2       34.42       38.49      2.60 o 
 -15  15   2       20.85       22.28      2.28 o 
 -14  15   2      144.76      145.76      5.10 o 
 -13  15   2       39.53       42.17      1.97 o 
 -12  15   2       28.21       31.39      2.08 o 
 -11  15   2       13.03       17.12      2.73 o 
 -10  15   2      100.79       99.37      4.70 o 
  -9  15   2      191.08      196.31      4.65 o 
  -8  15   2       96.53      101.13      2.61 o 
  -7  15   2      243.60      241.62      4.80 o 
  -6  15   2       17.95       17.24      1.73 o 
  -5  15   2      189.32      187.53      6.93 o 
  -4  15   2       54.13       53.13      3.42 o 
  -3  15   2      122.62      106.67      7.25 o 
  -2  15   2      288.35      279.37     14.91 o 
  -1  15   2      457.01      444.73     18.58 o 
   0  15   2      144.56      164.23      6.57 o 
   1  15   2      471.09      471.39     16.26 o 
   2  15   2      289.48      284.00     11.43 o 
   3  15   2      121.09      116.05      6.31 o 
   4  15   2       49.96       54.19      4.78 o 
   5  15   2      185.88      179.78      5.95 o 
   6  15   2       20.82       19.38      1.24 o 
   7  15   2      259.99      253.62      4.27 o 
   8  15   2       93.03       90.41      2.37 o 
   9  15   2      188.32      185.32      4.20 o 
  10  15   2      104.66       96.95      2.81 o 
  11  15   2       17.08       21.53      2.78 o 
  12  15   2       27.99       28.74      2.05 o 
  13  15   2       36.15       37.58      2.29 o 
  14  15   2      145.83      147.33      6.94 o 
  15  15   2       19.84       19.12      3.07 o 
  16  15   2       32.13       31.98      2.31 o 
  17  15   2      104.12      112.23      3.82 o 
  18  15   2        7.94        5.39      2.09 o 
  19  15   2       10.23        9.94      2.26 o 
  20  15   2        4.77        3.63      2.23 o 
  21  15   2       13.08       14.05      2.83 o 
 -21  16   2       13.78        9.09      4.63 o 
 -20  16   2       15.54       14.21      2.59 o 
 -19  16   2        6.68        6.08      2.39 o 
 -18  16   2        2.49        0.81      2.33 o 
 -17  16   2      123.09      129.81      5.69 o 
 -16  16   2       20.25       21.91      2.42 o 
 -15  16   2        0.68       -1.32      2.05 o 
 -14  16   2       11.83       12.36      1.75 o 
 -13  16   2      118.89      121.15      3.27 o 
 -12  16   2        7.03        8.19      1.82 o 
 -11  16   2        8.71        6.80      1.78 o 
 -10  16   2       28.26       29.86      2.12 o 
  -9  16   2      283.91      285.67      6.39 o 
  -8  16   2       17.58       20.89      1.77 o 
  -7  16   2      263.57      266.97      6.24 o 
  -6  16   2      122.76      119.26      3.91 o 
  -5  16   2      311.41      304.99      6.81 o 
  -4  16   2      351.08      346.25      9.65 o 
  -3  16   2      401.00      373.63     10.74 o 
  -2  16   2      587.28      564.78     14.79 o 
  -1  16   2      235.88      230.23      6.10 o 
   0  16   2      156.35      147.42      4.23 o 
   1  16   2      246.84      247.42      6.17 o 
   2  16   2      580.38      551.21     13.00 o 
   3  16   2      430.66      407.37      9.48 o 
   4  16   2      354.70      349.28      7.37 o 
   5  16   2      293.39      284.50      5.02 o 
   6  16   2      120.63      114.47      2.31 o 
   7  16   2      261.77      253.27      4.95 o 
   8  16   2       18.01       23.07      1.88 o 
   9  16   2      284.02      284.37      5.82 o 
  10  16   2       29.02       31.12      1.71 o 
  11  16   2       10.97       11.79      1.84 o 
  12  16   2        7.33        7.92      1.83 o 
  13  16   2      119.96      117.91      4.21 o 
  14  16   2       11.50        8.46      2.27 o 
  15  16   2        0.31       -1.36      2.07 o 
  16  16   2       20.60       24.13      2.54 o 
  17  16   2      122.77      122.45      4.53 o 
  18  16   2        2.54        2.41      2.12 o 
  19  16   2        4.91        1.84      2.26 o 
  20  16   2       15.63       16.34      2.52 o 
  21  16   2       14.63       15.91      3.82 o 
 -20  17   2        6.11        2.69      2.45 o 
 -19  17   2        0.64       -2.39      2.39 o 
 -18  17   2       48.64       49.60      4.14 o 
 -17  17   2       74.26       74.13      4.68 o 
 -16  17   2       28.93       29.98      2.62 o 
 -15  17   2        8.81       10.57      2.16 o 
 -14  17   2       19.08       18.81      1.95 o 
 -13  17   2       83.30       83.57      4.18 o 
 -12  17   2       20.47       24.97      5.14 o 
 -11  17   2      195.35      195.89      5.46 o 
 -10  17   2       12.51       14.33      1.89 o 
  -9  17   2      298.66      295.77      6.70 o 
  -8  17   2       19.55       26.69      2.36 o 
  -7  17   2      132.57      135.64      4.62 o 
  -6  17   2      200.66      190.91      5.50 o 
  -5  17   2       74.66       79.00      3.16 o 
  -4  17   2       18.33       18.77      1.96 o 
  -3  17   2      312.11      304.51      7.10 o 
  -2  17   2      113.64      114.17      4.67 o 
  -1  17   2      372.21      368.90      7.89 o 
   0  17   2      548.95      525.22     11.56 o 
   1  17   2      346.15      336.10      7.18 o 
   2  17   2      119.93      122.26      2.76 o 
   3  17   2      315.31      309.25      5.52 o 
   4  17   2       17.19       24.39      1.40 o 
   5  17   2       68.37       67.74      2.30 o 
   6  17   2      198.72      193.20      3.61 o 
   7  17   2      147.73      153.93      3.26 o 
   8  17   2       21.80       21.96      1.73 o 
   9  17   2      298.35      304.93      6.14 o 
  10  17   2       14.28       17.76      2.81 o 
  11  17   2      186.41      183.92      5.03 o 
  12  17   2       18.58       21.77      2.10 o 
  13  17   2       90.11       85.95      3.63 o 
  14  17   2       20.87       17.10      2.43 o 
  15  17   2       10.54        8.25      2.83 o 
  16  17   2       26.78       30.75      4.78 o 
  17  17   2       68.84       71.53      7.41 o 
  18  17   2       47.16       48.52      3.85 o 
  19  17   2        0.28        2.97      2.47 o 
  20  17   2        6.78        8.46      2.60 o 
 -19  18   2       48.87       48.68      3.15 o 
 -18  18   2       10.19        7.57      2.48 o 
 -17  18   2        2.49        1.27      2.37 o 
 -16  18   2       14.92       15.33      2.54 o 
 -15  18   2       45.21       39.81      3.84 o 
 -14  18   2       52.24       54.87      3.61 o 
 -13  18   2      211.85      213.34      5.05 o 
 -12  18   2       38.48       38.90      2.16 o 
 -11  18   2       93.45       99.92      3.54 o 
 -10  18   2       50.82       57.57      3.36 o 
  -9  18   2      137.02      136.33      4.65 o 
  -8  18   2       18.76       21.18      2.32 o 
  -7  18   2        1.38        5.46      2.00 o 
  -6  18   2      122.71      129.86      4.45 o 
  -5  18   2      541.36      522.91     14.64 o 
  -4  18   2      210.12      203.73      7.64 o 
  -3  18   2      154.75      146.34      4.71 o 
  -2  18   2      130.15      120.88      4.11 o 
  -1  18   2      583.46      556.89     10.94 o 
   0  18   2      260.18      257.12      5.69 o 
   1  18   2      559.32      528.85     10.75 o 
   2  18   2      131.86      127.64      3.08 o 
   3  18   2      162.92      158.50      3.78 o 
   4  18   2      202.98      191.41      4.48 o 
   5  18   2      545.99      532.82     10.24 o 
   6  18   2      124.18      128.82      3.06 o 
   7  18   2        3.52        6.34      1.41 o 
   8  18   2       19.70       20.28      1.69 o 
   9  18   2      121.08      122.19      3.41 o 
  10  18   2       51.56       53.87      2.33 o 
  11  18   2      100.03      107.85      4.15 o 
  12  18   2       38.11       30.50      5.52 o 
  13  18   2      216.13      213.76      7.06 o 
  14  18   2       52.60       62.87      3.37 o 
  15  18   2       40.95       40.96      6.07 o 
  16  18   2       14.88       12.46      2.50 o 
  17  18   2        4.00        3.16      2.49 o 
  18  18   2        9.90       10.32      2.52 o 
  19  18   2       50.19       54.45      8.57 o 
 -19  19   2        8.58       11.99      3.15 o 
 -18  19   2       26.89       26.31      2.85 o 
 -17  19   2       45.27       54.69      3.10 o 
 -16  19   2       38.09       39.99      2.95 o 
 -15  19   2        2.65        0.77      1.80 o 
 -14  19   2        5.20        7.30      1.98 o 
 -13  19   2      198.61      204.37      4.88 o 
 -12  19   2       22.46       20.83      1.98 o 
 -11  19   2      216.03      207.96     10.18 o 
 -10  19   2       19.93       20.89      4.71 o 
  -9  19   2      199.07      193.78      5.95 o 
  -8  19   2      192.45      194.56      5.89 o 
  -7  19   2       78.59       75.87      3.55 o 
  -6  19   2       44.56       48.37      3.77 o 
  -5  19   2       59.90       60.08      3.04 o 
  -4  19   2        1.78        0.81      2.72 o 
  -3  19   2       19.19       25.47      3.01 o 
  -2  19   2      202.09      201.47      7.42 o 
  -1  19   2      238.52      238.81      6.49 o 
   0  19   2        2.49        4.87      6.62 o 
   1  19   2      236.34      229.26      7.19 o 
   2  19   2      195.09      190.22      5.22 o 
   3  19   2       23.82       27.18      2.50 o 
   4  19   2        2.39        2.03      1.77 o 
   5  19   2       55.72       55.21      2.77 o 
   6  19   2       47.99       51.45      2.71 o 
   7  19   2       73.96       69.75      3.18 o 
   8  19   2      187.53      186.57      5.07 o 
   9  19   2      188.96      187.45      5.15 o 
  10  19   2       20.92       24.34      2.41 o 
  11  19   2      228.20      230.33      5.75 o 
  12  19   2       24.08       22.00      2.45 o 
  13  19   2      189.72      189.81      6.01 o 
  14  19   2        6.11        7.94      2.85 o 
  15  19   2        3.87        3.27      2.44 o 
  16  19   2       38.25       38.43      3.24 o 
  17  19   2       50.07       45.14      6.12 o 
  18  19   2       27.40       25.96      5.65 o 
  19  19   2        8.63        9.21      4.05 o 
 -18  20   2        3.28        1.19      3.02 o 
 -17  20   2       19.32       20.74      3.04 o 
 -16  20   2       10.06        4.77      2.68 o 
 -15  20   2       54.51       50.81      6.69 o 
 -14  20   2        8.06        6.22      2.44 o 
 -13  20   2      100.96       99.24      4.49 o 
 -12  20   2       10.00       12.19      2.46 o 
 -11  20   2       63.71       65.42     20.85 o 
 -10  20   2       11.48       15.11      3.26 o 
  -9  20   2      128.77      134.64      8.22 o 
  -8  20   2        4.89        6.87      2.74 o 
  -7  20   2      107.41      104.95      5.43 o 
  -6  20   2       34.80       38.55      3.48 o 
  -5  20   2       87.86       97.70      5.53 o 
  -4  20   2      278.98      270.41      9.66 o 
  -3  20   2      207.41      202.68      9.79 o 
  -2  20   2       52.75       54.38      3.82 o 
  -1  20   2      213.11      199.93      7.21 o 
   0  20   2       10.16       11.23      2.65 o 
   1  20   2      197.08      174.77      6.08 o 
   2  20   2       54.13       53.63      2.77 o 
   3  20   2      210.87      200.10      5.38 o 
   4  20   2      282.86      269.49      7.32 o 
   5  20   2       78.60       81.19      3.48 o 
   6  20   2       34.34       35.88      3.31 o 
   7  20   2      117.17      114.73      6.46 o 
   8  20   2        5.08        6.72      1.96 o 
   9  20   2      131.88      127.21      4.12 o 
  10  20   2       11.86       15.88      2.17 o 
  11  20   2       60.91       61.47      3.07 o 
  12  20   2        9.58        7.03      3.21 o 
  13  20   2       96.57       86.62      3.99 o 
  14  20   2        7.55        9.20      2.57 o 
  15  20   2       57.07       53.22      6.82 o 
  16  20   2        9.83        9.48      3.38 o 
  17  20   2       20.77       13.84      3.32 o 
  18  20   2        3.42        3.99      2.51 o 
 -17  21   2       78.49       81.65      5.77 o 
 -16  21   2       20.14       15.82      9.46 o 
 -15  21   2        2.25        3.41      2.57 o 
 -14  21   2        4.65        1.79      2.52 o 
 -13  21   2      107.51      103.92      4.91 o 
 -12  21   2       61.29       56.61      6.83 o 
 -11  21   2       19.05       15.45      3.03 o 
 -10  21   2       58.97       54.52      5.00 o 
  -9  21   2       58.26       51.66     14.63 o 
  -8  21   2        5.18        5.87      2.96 o 
  -7  21   2        6.29        7.68      3.11 o 
  -6  21   2       15.85       11.73      6.50 o 
  -5  21   2      162.37      159.58      6.68 o 
  -4  21   2        9.91       14.85      3.09 o 
  -3  21   2      139.39      135.34      6.24 o 
  -2  21   2       15.17       13.83      3.07 o 
  -1  21   2      253.52      258.87     14.13 o 
   0  21   2        0.02        1.77      2.80 o 
   1  21   2      242.07      235.45      8.93 o 
   2  21   2       17.09       18.53      2.22 o 
   3  21   2      151.33      142.01      4.48 o 
   4  21   2        9.61       11.16      2.22 o 
   5  21   2      156.97      149.55      4.68 o 
   6  21   2       15.06       17.75      2.37 o 
   7  21   2        5.32        6.08      3.22 o 
   8  21   2        5.57        5.41      2.03 o 
   9  21   2       60.73       60.14      3.16 o 
  10  21   2       59.75       64.61      3.14 o 
  11  21   2       15.56       16.54      2.67 o 
  12  21   2       58.72       59.50      4.31 o 
  13  21   2      112.54      115.69      7.34 o 
  14  21   2        4.95        2.60      3.22 o 
  15  21   2        1.44        3.56      2.50 o 
  16  21   2       20.28       19.84      2.86 o 
  17  21   2       78.81       70.09      4.68 o 
 -16  22   2       16.64       11.96      8.00 o 
 -15  22   2       52.95       52.22      9.09 o 
 -14  22   2        4.36        2.84      2.55 o 
 -13  22   2        5.29        2.05      2.49 o 
 -12  22   2       32.07       33.15      4.61 o 
 -11  22   2      139.21      129.11     11.97 o 
 -10  22   2       17.56       22.06      4.02 o 
  -9  22   2       63.60       64.90      4.71 o 
  -8  22   2       76.11       75.78      5.11 o 
  -7  22   2      147.65      134.95      6.43 o 
  -6  22   2       23.24       25.49      3.63 o 
  -5  22   2      127.68      120.84      7.08 o 
  -4  22   2        0.71        1.31      2.97 o 
  -3  22   2      116.32      114.52      7.25 o 
  -2  22   2       16.84       18.31      6.01 o 
  -1  22   2       56.71       58.74      4.52 o 
   0  22   2        8.69       10.58      3.73 o 
   1  22   2       49.83       52.30      4.10 o 
   2  22   2       17.53       17.81      2.88 o 
   3  22   2      114.09      107.86      4.05 o 
   4  22   2        0.51        3.35      2.10 o 
   5  22   2      118.47      110.75      4.61 o 
   6  22   2       22.67       21.72      4.76 o 
   7  22   2      156.42      150.85     14.32 o 
   8  22   2       75.24       72.47      5.90 o 
   9  22   2       65.21       63.56      3.24 o 
  10  22   2       16.98       18.82      2.44 o 
  11  22   2      140.05      129.90      4.88 o 
  12  22   2       33.04       33.58      3.61 o 
  13  22   2        3.45        1.83      2.66 o 
  14  22   2        4.21        3.88      2.68 o 
  15  22   2       54.00       52.54     11.22 o 
  16  22   2       16.52        8.87      2.77 o 
 -16  23   2       13.59       16.73      3.82 o 
 -15  23   2       10.94       14.57      2.75 o 
 -14  23   2       87.95       90.79      4.56 o 
 -13  23   2       52.56       46.96      4.17 o 
 -12  23   2       77.75       79.97      5.24 o 
 -11  23   2        8.56       12.18      2.65 o 
 -10  23   2        2.75        2.84      3.53 o 
  -9  23   2       96.39      102.73      5.91 o 
  -8  23   2       19.01       19.39      3.59 o 
  -7  23   2       36.07       45.27      4.87 o 
  -6  23   2       62.40       58.02      4.68 o 
  -5  23   2      147.11      135.46      6.66 o 
  -4  23   2      132.07      123.82      6.10 o 
  -3  23   2       60.10       59.13      4.44 o 
  -2  23   2       39.36       40.71      4.04 o 
  -1  23   2      219.78      209.34      8.50 o 
   0  23   2        0.82        3.31      3.24 o 
   1  23   2      236.19      230.56      9.10 o 
   2  23   2       41.88       43.84      3.43 o 
   3  23   2       58.40       57.11      3.16 o 
   4  23   2      128.50      117.08      4.96 o 
   5  23   2      145.54      137.19      4.69 o 
   6  23   2       66.41       61.20      8.65 o 
   7  23   2       38.90       40.01      6.44 o 
   8  23   2       20.46       15.10      3.48 o 
   9  23   2       97.36       94.08      5.80 o 
  10  23   2        2.65        2.47      2.66 o 
  11  23   2       10.77       10.76      2.78 o 
  12  23   2       74.56       72.00      4.23 o 
  13  23   2       47.68       43.50      3.66 o 
  14  23   2       88.78       86.55      6.14 o 
  15  23   2       12.28       12.67      2.75 o 
  16  23   2       13.11       18.11      5.44 o 
 -15  24   2        6.24        5.52      3.73 o 
 -14  24   2        4.28        5.64      2.67 o 
 -13  24   2       10.28       11.11      2.75 o 
 -12  24   2       24.81       25.56      2.95 o 
 -11  24   2        4.16        2.81      2.60 o 
 -10  24   2        6.68        4.54      2.61 o 
  -9  24   2       49.91       57.85      4.69 o 
  -8  24   2       20.79       16.62      3.64 o 
  -7  24   2      228.22      229.72      9.22 o 
  -6  24   2       33.47       36.59      4.06 o 
  -5  24   2        3.84        2.33      3.43 o 
  -4  24   2       14.08       15.85      3.65 o 
  -3  24   2       19.67       22.48      3.85 o 
  -2  24   2       81.95       76.44      5.11 o 
  -1  24   2      213.64      204.64      8.37 o 
   0  24   2      151.46      151.65      6.94 o 
   1  24   2      212.79      206.69      8.41 o 
   2  24   2       80.71       70.60      5.23 o 
   3  24   2       24.28       24.43      2.61 o 
   4  24   2       14.70       17.00      2.66 o 
   5  24   2        3.52        7.04      2.52 o 
   6  24   2       33.19       32.18      5.29 o 
   7  24   2      230.91      226.13     20.08 o 
   8  24   2       20.41       15.05      3.51 o 
   9  24   2       47.44       41.40      5.76 o 
  10  24   2        7.02        9.53      6.86 o 
  11  24   2        2.46        2.34      2.65 o 
  12  24   2       24.44       23.17      3.98 o 
  13  24   2        9.59        6.21      2.83 o 
  14  24   2        4.48        1.30      2.89 o 
 -13  25   2       55.05       57.85      5.67 o 
 -12  25   2       42.22       39.62      3.20 o 
 -11  25   2       22.39       22.33      2.99 o 
 -10  25   2       86.36       86.77      4.28 o 
  -9  25   2       37.97       39.11      3.19 o 
  -8  25   2       70.02       69.63      5.43 o 
  -7  25   2       25.23       30.19      4.14 o 
  -6  25   2       27.20       28.56      3.95 o 
  -5  25   2      109.88      103.35      5.90 o 
  -4  25   2        3.09        4.60      3.59 o 
  -3  25   2       64.88       66.05      5.41 o 
  -2  25   2       25.96       27.85      7.15 o 
  -1  25   2       71.37       72.03      5.49 o 
   0  25   2      155.54      156.87      7.23 o 
   1  25   2       64.45       69.47      5.09 o 
   2  25   2       23.69       29.39      4.55 o 
   3  25   2       58.92       63.25      4.34 o 
   4  25   2        3.54        4.12      2.62 o 
   5  25   2      115.87      108.43      6.98 o 
   6  25   2       27.95       26.69      3.68 o 
   7  25   2       25.81       25.62      4.07 o 
   8  25   2       66.94       66.03      8.85 o 
   9  25   2       37.31       29.43      7.03 o 
  10  25   2       90.30       97.12      7.97 o 
  11  25   2       19.23       12.61      9.62 o 
  12  25   2       42.41       37.01      8.00 o 
  13  25   2       58.48       47.74      9.26 o 
 -12  26   2        0.65        0.87      2.71 o 
 -11  26   2       68.52       65.19      3.88 o 
 -10  26   2       21.26       18.76      2.91 o 
  -9  26   2       26.75       27.80      3.11 o 
  -8  26   2       65.15       71.28      5.67 o 
  -7  26   2       16.15       14.04      3.82 o 
  -6  26   2       41.25       39.47      4.53 o 
  -5  26   2      142.80      141.38      7.07 o 
  -4  26   2       30.36       32.46      5.44 o 
  -3  26   2       70.31       66.23      8.29 o 
  -2  26   2        1.64        1.95      3.72 o 
  -1  26   2       29.50       30.79      6.09 o 
   0  26   2       24.52       26.25      4.99 o 
   1  26   2       30.10       28.00      4.67 o 
   2  26   2        1.76        4.07      3.65 o 
   3  26   2       76.47       72.65      8.70 o 
   4  26   2       29.59       31.77      3.06 o 
   5  26   2      142.05      138.86      6.87 o 
   6  26   2       41.96       42.16      4.09 o 
   7  26   2       12.58       12.76      5.51 o 
   8  26   2       66.59       61.20      7.54 o 
   9  26   2       23.43       22.31      4.43 o 
  10  26   2       20.72       14.81      4.32 o 
  11  26   2       72.36       75.78      7.16 o 
  12  26   2        0.76       -2.29      4.28 o 
 -10  27   2       28.76       28.11      3.21 o 
  -9  27   2        4.68        6.40      2.89 o 
  -8  27   2       47.52       43.85      3.50 o 
  -7  27   2       25.09       28.39      4.53 o 
  -6  27   2       19.27       17.34      4.17 o 
  -5  27   2       25.74       28.59      6.09 o 
  -4  27   2       50.55       47.61      4.92 o 
  -3  27   2       67.13       67.60      6.54 o 
  -2  27   2       17.10       17.48      4.59 o 
  -1  27   2       23.02       28.24      4.59 o 
   0  27   2       27.57       26.48      6.62 o 
   1  27   2       24.10       30.96      4.49 o 
   2  27   2       18.30       19.46      5.93 o 
   3  27   2       63.18       69.65      5.56 o 
   4  27   2       49.93       55.69      6.10 o 
   5  27   2       27.12       30.60      4.70 o 
   6  27   2       21.07       16.85      3.79 o 
   7  27   2       21.70       21.41      3.98 o 
   8  27   2       46.09       47.24      6.66 o 
   9  27   2        5.50        8.43      4.38 o 
  10  27   2       28.65       26.54      4.73 o 
  -9  28   2       43.01       41.84      5.77 o 
  -8  28   2       12.60       13.53      3.26 o 
  -7  28   2       12.64       11.40      4.98 o 
  -6  28   2       24.23       27.97     10.72 o 
  -5  28   2       12.52       16.73      4.17 o 
  -4  28   2       42.71       45.09      5.01 o 
  -3  28   2      157.88      141.21     10.43 o 
  -2  28   2        1.85        3.02      3.91 o 
  -1  28   2       41.56       30.09      4.74 o 
   0  28   2        4.83        5.96      4.13 o 
   1  28   2       36.02       35.73      4.58 o 
   2  28   2        1.86        2.94      4.04 o 
   3  28   2      160.29      150.89     12.71 o 
   4  28   2       42.49       45.58      8.69 o 
   5  28   2        9.63       13.96      8.73 o 
   6  28   2       24.80       26.37      4.21 o 
   7  28   2       12.50       10.51      3.73 o 
   8  28   2       11.99       12.05      4.54 o 
  -6  29   2        7.27        1.38      4.31 o 
  -5  29   2        9.45       14.31      4.35 o 
  -4  29   2        4.31        2.57      4.09 o 
  -3  29   2        5.60        0.21      4.10 o 
  -2  29   2       43.61       42.04      8.86 o 
  -1  29   2       96.71      101.82      6.50 o 
   0  29   2        0.37        2.34      4.46 o 
   1  29   2      100.92       98.66      6.43 o 
   2  29   2       45.78       50.71      5.08 o 
   3  29   2        7.37       10.39      7.79 o 
   4  29   2        4.01        2.68      7.63 o 
   5  29   2        8.23        1.79      7.63 o 
   6  29   2        6.31       12.66      8.20 o 
  -1  30   2       38.49       53.21      9.34 o 
   0  30   2        7.87        9.42      8.61 o 
   0   0   3     1423.19     1521.60     41.54 o 
   1   0   3        0.48        7.23      0.93 o 
   2   0   3      370.30      380.58      8.19 o 
   3   0   3       52.35       56.34      2.14 o 
   4   0   3     4110.47     4708.18    111.13 o 
   5   0   3      758.54      841.71     23.32 o 
   6   0   3     2471.33     2721.67     98.54 o 
   7   0   3      755.93      764.72     21.34 o 
   8   0   3     1221.94     1174.61     32.53 o 
   9   0   3      876.86      829.00     23.18 o 
  10   0   3        0.12        2.19      2.03 o 
  11   0   3        0.13        5.03      2.07 o 
  12   0   3        8.34        9.40      1.51 o 
  13   0   3       65.72       69.41      1.86 o 
  14   0   3       37.74       33.33      1.41 o 
  15   0   3      224.97      206.25      4.53 o 
  16   0   3       46.85       48.60      1.90 o 
  17   0   3        3.92        5.79      1.76 o 
  18   0   3       11.03       11.02      1.61 o 
  19   0   3       16.95       15.71      2.06 o 
  20   0   3       19.30       21.34      2.23 o 
  21   0   3        0.58       -0.05      2.03 o 
  22   0   3      124.60      119.00      5.34 o 
  23   0   3       12.39       14.17      2.45 o 
  24   0   3       14.12       16.08      3.16 o 
 -24   1   3        2.99        1.16      2.42 o 
 -23   1   3       10.17        8.26      2.64 o 
 -22   1   3       12.43       11.99      2.38 o 
 -21   1   3       34.41       34.28      2.61 o 
 -20   1   3        8.61        5.73      1.96 o 
 -19   1   3      226.45      222.32      5.65 o 
 -18   1   3       56.73       58.69      2.66 o 
 -17   1   3       73.71       72.86      3.79 o 
 -16   1   3       69.13       64.61      2.16 o 
 -15   1   3      309.82      306.90      6.15 o 
 -14   1   3      136.73      137.54      2.56 o 
 -13   1   3       92.11       90.57      2.30 o 
 -12   1   3      242.78      231.71      7.22 o 
 -11   1   3      360.13      357.34     10.45 o 
 -10   1   3      455.67      445.05     12.78 o 
  -9   1   3      358.42      378.94     13.24 o 
  -8   1   3      175.21      198.87      6.18 o 
  -7   1   3     1570.20     1626.95     55.22 o 
  -6   1   3     2850.25     3030.73     83.46 o 
  -5   1   3      105.98       85.70      4.82 o 
  -4   1   3      190.02      200.64      5.81 o 
  -3   1   3     2515.85     2733.11     64.23 o 
  -2   1   3      988.72     1094.70     22.66 o 
  -1   1   3     4995.39     5442.91    115.73 o 
   0   1   3      442.41      480.69     10.30 o 
   1   1   3     4959.19     5568.61    136.79 o 
   2   1   3      997.17     1040.81     22.67 o 
   3   1   3     2435.47     2680.60     73.94 o 
   4   1   3      177.99      194.70      5.73 o 
   5   1   3       81.34       78.74      4.73 o 
   6   1   3     2806.92     3064.76     83.63 o 
   7   1   3     1613.46     1632.66     44.90 o 
   8   1   3      185.28      209.95      6.18 o 
   9   1   3      354.99      364.51     10.72 o 
  10   1   3      446.22      438.47     12.73 o 
  11   1   3      351.12      350.09     12.90 o 
  12   1   3      250.65      228.16      7.21 o 
  13   1   3      107.65      101.22      2.55 o 
  14   1   3      141.80      138.25      2.88 o 
  15   1   3      308.18      301.47      5.60 o 
  16   1   3       66.67       59.71      1.98 o 
  17   1   3       68.47       68.35      2.59 o 
  18   1   3       58.17       52.49      2.31 o 
  19   1   3      221.11      212.76      4.86 o 
  20   1   3        8.61        8.47      2.13 o 
  21   1   3       36.85       36.71      2.56 o 
  22   1   3       12.15       14.52      2.47 o 
  23   1   3       10.88       11.11      4.65 o 
  24   1   3        2.88        4.05      2.50 o 
 -24   2   3        3.12        4.41      2.51 o 
 -23   2   3        1.02        1.73      2.36 o 
 -22   2   3       30.69       29.03      3.17 o 
 -21   2   3       24.57       24.75      3.62 o 
 -20   2   3        7.09        7.47      2.11 o 
 -19   2   3       26.56       25.17      1.91 o 
 -18   2   3       73.27       72.72      2.69 o 
 -17   2   3       28.46       32.55      3.12 o 
 -16   2   3       17.43       14.77      1.41 o 
 -15   2   3        0.52        2.34      1.18 o 
 -14   2   3       27.13       29.06      1.23 o 
 -13   2   3      173.97      167.64      3.84 o 
 -12   2   3      174.84      174.77      5.76 o 
 -11   2   3      276.41      266.99      8.81 o 
 -10   2   3       86.80       82.87      3.11 o 
  -9   2   3      448.66      463.42     16.84 o 
  -8   2   3      146.91      160.69      4.28 o 
  -7   2   3      717.11      729.08     20.64 o 
  -6   2   3      390.85      381.40     11.73 o 
  -5   2   3      119.32      125.24      3.42 o 
  -4   2   3     1426.34     1490.93     36.01 o 
  -3   2   3     1589.11     1763.62     41.28 o 
  -2   2   3     1477.10     1609.90     30.69 o 
  -1   2   3      100.88      112.67      3.91 o 
   0   2   3     7409.55     7667.04    180.83 o 
   1   2   3      108.75      115.13      2.64 o 
   2   2   3     1481.58     1559.45     37.59 o 
   3   2   3     1592.92     1719.88     47.80 o 
   4   2   3     1444.17     1546.78     36.05 o 
   5   2   3      132.16      135.28      3.45 o 
   6   2   3      396.61      392.34     14.62 o 
   7   2   3      710.48      748.17     20.57 o 
   8   2   3      139.07      160.60      4.98 o 
   9   2   3      463.66      487.70     13.65 o 
  10   2   3       82.06       78.71      3.08 o 
  11   2   3      279.01      253.21      9.72 o 
  12   2   3      176.48      171.95      7.00 o 
  13   2   3      167.34      158.31      3.33 o 
  14   2   3       24.18       27.05      1.39 o 
  15   2   3        0.21        2.18      1.04 o 
  16   2   3       18.53       20.55      1.41 o 
  17   2   3       29.48       28.39      1.59 o 
  18   2   3       75.57       73.43      2.37 o 
  19   2   3       25.88       21.97      1.81 o 
  20   2   3        7.25        8.63      1.69 o 
  21   2   3       23.92       19.49      2.36 o 
  22   2   3       28.62       27.04      2.57 o 
  23   2   3        0.79        0.70      2.40 o 
  24   2   3        3.30        3.32      2.49 o 
 -24   3   3       10.60        8.97      2.47 o 
 -23   3   3       67.44       63.74      3.85 o 
 -22   3   3        3.78        3.74      2.28 o 
 -21   3   3        5.31        2.13      2.15 o 
 -20   3   3       50.29       54.51      2.42 o 
 -19   3   3       65.52       66.16      2.71 o 
 -18   3   3       18.41       16.90      1.78 o 
 -17   3   3        1.14        3.26      1.79 o 
 -16   3   3       20.21       20.12      1.50 o 
 -15   3   3      249.86      244.59      4.60 o 
 -14   3   3      154.69      148.98      2.73 o 
 -13   3   3       81.79       80.83      2.20 o 
 -12   3   3      182.39      185.41      6.14 o 
 -11   3   3     2040.63     1991.76     59.33 o 
 -10   3   3       33.77       41.22      2.44 o 
  -9   3   3      347.48      358.28      9.06 o 
  -8   3   3      285.74      262.68      7.77 o 
  -7   3   3     1706.52     1688.52     46.82 o 
  -6   3   3      610.45      655.62     15.63 o 
  -5   3   3     1126.23     1207.87     28.83 o 
  -4   3   3      441.95      475.69     11.34 o 
  -3   3   3      999.05      986.04     23.60 o 
  -2   3   3     2824.14     2949.09     56.89 o 
  -1   3   3       70.86       71.10      2.14 o 
   0   3   3       72.68       85.32      2.28 o 
   1   3   3       54.07       57.86      2.65 o 
   2   3   3     2859.31     2968.26     83.27 o 
   3   3   3      962.41      993.79     24.97 o 
   4   3   3      447.22      458.28     11.29 o 
   5   3   3     1142.25     1214.08     33.40 o 
   6   3   3      596.62      637.47     15.59 o 
   7   3   3     1697.79     1709.17     46.75 o 
   8   3   3      274.19      262.42     12.24 o 
   9   3   3      376.08      371.27     12.92 o 
  10   3   3       37.86       51.35      8.37 o 
  11   3   3     2048.86     1996.83     96.10 o 
  12   3   3      187.81      191.40      7.49 o 
  13   3   3       72.66       72.90      2.13 o 
  14   3   3      151.40      148.04      2.90 o 
  15   3   3      240.20      239.21      4.28 o 
  16   3   3       21.78       21.98      1.35 o 
  17   3   3        1.10        1.97      1.29 o 
  18   3   3       17.49       19.88      1.56 o 
  19   3   3       68.62       68.70      2.59 o 
  20   3   3       51.47       50.50      2.32 o 
  21   3   3        4.64        4.34      1.82 o 
  22   3   3        3.74        5.41      2.35 o 
  23   3   3       68.05       68.12      3.51 o 
  24   3   3       10.28       10.10      2.65 o 
 -24   4   3       15.72       17.03      2.88 o 
 -23   4   3       12.41        9.83      2.70 o 
 -22   4   3        2.13        1.79      1.98 o 
 -21   4   3       22.69       21.37      2.14 o 
 -20   4   3       30.88       34.52      2.17 o 
 -19   4   3       63.21       63.24      2.64 o 
 -18   4   3       57.24       53.65      2.81 o 
 -17   4   3        2.99        4.73      1.84 o 
 -16   4   3       34.51       31.09      2.09 o 
 -15   4   3      178.37      172.81      3.61 o 
 -14   4   3       19.35       23.06      1.17 o 
 -13   4   3       65.81       62.02      1.62 o 
 -12   4   3      114.94      107.31      4.07 o 
 -11   4   3      175.40      164.42      8.16 o 
 -10   4   3       31.69       40.19      2.02 o 
  -9   4   3      119.84      116.86      3.90 o 
  -8   4   3     1222.00     1214.79     33.56 o 
  -7   4   3       25.51       35.64      2.21 o 
  -6   4   3      660.35      683.15     16.39 o 
  -5   4   3      180.17      187.63      5.81 o 
  -4   4   3       87.79       94.10      3.06 o 
  -3   4   3      437.34      493.21     11.85 o 
  -2   4   3      379.27      389.41      7.63 o 
  -1   4   3     1551.33     1617.48     33.72 o 
   0   4   3       23.02       28.45      1.01 o 
   1   4   3     1571.71     1581.12     30.92 o 
   2   4   3      379.12      385.19      8.39 o 
   3   4   3      420.13      485.63     11.79 o 
   4   4   3       89.15       98.30      2.99 o 
   5   4   3      195.52      207.16      5.09 o 
   6   4   3      648.23      673.54     18.89 o 
   7   4   3       31.85       48.19      2.41 o 
   8   4   3     1235.24     1205.74     41.94 o 
   9   4   3      114.79      115.14      4.83 o 
  10   4   3       29.04       33.04      2.46 o 
  11   4   3      174.73      159.36      6.48 o 
  12   4   3      114.29      111.93      5.01 o 
  13   4   3       60.08       55.94      1.85 o 
  14   4   3       21.11       22.09      1.40 o 
  15   4   3      177.75      174.76      3.33 o 
  16   4   3       36.73       37.89      1.96 o 
  17   4   3        3.50        4.71      1.25 o 
  18   4   3       57.47       54.82      2.17 o 
  19   4   3       66.60       66.80      2.61 o 
  20   4   3       29.79       30.78      2.62 o 
  21   4   3       21.45       23.40      2.10 o 
  22   4   3        1.62        3.20      2.39 o 
  23   4   3       12.45       10.29      3.38 o 
  24   4   3       14.84       15.18      3.36 o 
 -24   5   3       20.37       18.05      2.90 o 
 -23   5   3       10.64       11.76      3.25 o 
 -22   5   3       16.47       14.88      2.35 o 
 -21   5   3       17.77       16.63      2.04 o 
 -20   5   3       25.25       28.21      2.11 o 
 -19   5   3      123.01      120.50      3.50 o 
 -18   5   3       12.95       14.35      2.07 o 
 -17   5   3        8.02        8.11      1.91 o 
 -16   5   3       54.21       57.59      2.64 o 
 -15   5   3      550.07      531.62     11.75 o 
 -14   5   3       83.93       80.88      2.14 o 
 -13   5   3      161.68      156.40      2.83 o 
 -12   5   3       60.20       60.10      2.46 o 
 -11   5   3      990.33      917.33     25.77 o 
 -10   5   3      311.54      315.10      9.57 o 
  -9   5   3      446.99      427.81     10.75 o 
  -8   5   3       90.07       84.01      3.20 o 
  -7   5   3     1936.96     2050.36     48.23 o 
  -6   5   3       24.06       26.34      1.29 o 
  -5   5   3      305.96      303.38      8.32 o 
  -4   5   3     1237.76     1295.98     31.17 o 
  -3   5   3     3902.29     4305.78    100.63 o 
  -2   5   3       64.89       68.09      2.07 o 
  -1   5   3      656.84      713.89     15.47 o 
   0   5   3       17.03       18.00      1.95 o 
   1   5   3      694.54      721.75     14.03 o 
   2   5   3       64.43       69.43      1.87 o 
   3   5   3     3856.11     4051.93    202.01 o 
   4   5   3     1262.93     1324.42     35.94 o 
   5   5   3      319.78      316.82      8.88 o 
   6   5   3       24.72       25.93      2.52 o 
   7   5   3     1936.93     2001.30     55.58 o 
   8   5   3       94.53       87.18      3.07 o 
   9   5   3      439.84      441.78     15.24 o 
  10   5   3      309.49      320.24     14.93 o 
  11   5   3      979.84      908.71     31.43 o 
  12   5   3       60.49       57.73      1.93 o 
  13   5   3      162.95      160.75      3.34 o 
  14   5   3       82.90       74.65      2.28 o 
  15   5   3      556.05      545.56      9.60 o 
  16   5   3       51.80       49.30      1.97 o 
  17   5   3       11.44       14.49      1.50 o 
  18   5   3       13.14       14.31      1.78 o 
  19   5   3      118.76      122.68      3.54 o 
  20   5   3       24.29       24.10      3.46 o 
  21   5   3       19.18       20.09      2.38 o 
  22   5   3       16.71       15.81      2.28 o 
  23   5   3       10.98        8.84      2.91 o 
  24   5   3       20.87       23.81      3.63 o 
 -24   6   3       19.04       17.32      5.16 o 
 -23   6   3        7.42        6.31      2.28 o 
 -22   6   3       29.34       33.92      2.56 o 
 -21   6   3        3.90        1.22      2.26 o 
 -20   6   3        1.92        2.08      1.97 o 
 -19   6   3        5.91        6.89      2.20 o 
 -18   6   3       22.34       23.66      2.73 o 
 -17   6   3        3.44        2.48      1.79 o 
 -16   6   3       71.34       71.07      3.05 o 
 -15   6   3       44.94       46.60      2.47 o 
 -14   6   3       26.99       25.68      2.33 o 
 -13   6   3      145.61      143.35      2.63 o 
 -12   6   3       23.31       23.41      1.44 o 
 -11   6   3      361.23      361.55      8.99 o 
 -10   6   3        9.65       11.47      1.25 o 
  -9   6   3       12.01       16.75      2.75 o 
  -8   6   3       56.03       56.98      2.91 o 
  -7   6   3      203.75      215.70      5.68 o 
  -6   6   3      208.84      207.81      5.50 o 
  -5   6   3      697.37      710.83     17.10 o 
  -4   6   3      828.92      878.75     21.16 o 
  -3   6   3      677.46      696.35     18.77 o 
  -2   6   3      488.42      482.51     11.39 o 
  -1   6   3      694.98      729.71     17.16 o 
   0   6   3      498.84      526.58     11.32 o 
   1   6   3      663.75      710.99     14.00 o 
   2   6   3      483.05      462.51     10.20 o 
   3   6   3      664.46      657.93     16.17 o 
   4   6   3      822.56      883.54     24.29 o 
   5   6   3      666.75      702.07     16.98 o 
   6   6   3      214.55      217.59      5.49 o 
   7   6   3      209.08      219.07      5.64 o 
   8   6   3       54.52       55.64      2.54 o 
   9   6   3       10.87       12.62      1.18 o 
  10   6   3        9.86       12.68      1.42 o 
  11   6   3      358.16      332.23     10.31 o 
  12   6   3       22.12       24.77      1.18 o 
  13   6   3      152.65      143.19      3.28 o 
  14   6   3       26.11       25.50      1.67 o 
  15   6   3       49.22       51.10      3.00 o 
  16   6   3       72.29       66.04      2.69 o 
  17   6   3        2.67        5.50      1.67 o 
  18   6   3       19.87       21.90      1.65 o 
  19   6   3        5.10        5.01      1.78 o 
  20   6   3        2.51        4.43      2.10 o 
  21   6   3        4.21        2.36      2.28 o 
  22   6   3       30.85       30.94      2.51 o 
  23   6   3        7.07        3.84      4.11 o 
 -23   7   3       70.03       75.88      7.70 o 
 -22   7   3        6.59        6.68      2.29 o 
 -21   7   3       27.87       29.22      4.07 o 
 -20   7   3        5.19        6.34      2.09 o 
 -19   7   3       65.23       67.65      5.12 o 
 -18   7   3       37.32       36.45      3.49 o 
 -17   7   3        4.23        5.39      2.72 o 
 -16   7   3       94.66       98.34      5.21 o 
 -15   7   3      509.52      501.86     13.52 o 
 -14   7   3       31.58       36.19      2.06 o 
 -13   7   3       33.33       37.00      1.70 o 
 -12   7   3       73.59       77.33      2.21 o 
 -11   7   3      347.80      349.25      8.94 o 
 -10   7   3       17.91       20.47      1.47 o 
  -9   7   3       86.28       90.81      3.59 o 
  -8   7   3       51.12       48.08      1.96 o 
  -7   7   3     1017.29      993.79     23.77 o 
  -6   7   3      278.47      275.10      8.68 o 
  -5   7   3      679.22      735.84     20.01 o 
  -4   7   3      369.76      369.17      8.97 o 
  -3   7   3     2346.43     2373.37    141.70 o 
  -2   7   3     1089.53     1095.12     25.58 o 
  -1   7   3      665.02      654.74     16.26 o 
   0   7   3       61.05       78.30      1.98 o 
   1   7   3      693.84      702.85     16.30 o 
   2   7   3     1068.78     1057.11     22.88 o 
   3   7   3     2383.99     2316.30     55.28 o 
   4   7   3      354.45      354.39      7.96 o 
   5   7   3      679.58      697.73     17.20 o 
   6   7   3      291.72      276.45      6.98 o 
   7   7   3      980.07      977.56     23.64 o 
   8   7   3       49.44       49.17      3.00 o 
   9   7   3      102.84      103.44      3.08 o 
  10   7   3       20.60       19.02      1.64 o 
  11   7   3      333.42      337.40     10.24 o 
  12   7   3       69.32       66.52      2.00 o 
  13   7   3       42.57       43.78      1.96 o 
  14   7   3       33.99       32.33      2.12 o 
  15   7   3      511.60      498.15     10.29 o 
  16   7   3       97.00       97.51      3.08 o 
  17   7   3        6.43        6.78      2.06 o 
  18   7   3       36.07       39.24      2.23 o 
  19   7   3       67.18       71.20      6.37 o 
  20   7   3        4.69        5.35      2.03 o 
  21   7   3       25.88       24.68      3.06 o 
  22   7   3        6.85        7.48      2.69 o 
  23   7   3       67.66       64.82      4.36 o 
 -23   8   3       26.07       23.99      2.47 o 
 -22   8   3       39.60       33.78      3.37 o 
 -21   8   3        3.78        5.10      2.87 o 
 -20   8   3       21.55       22.57      2.34 o 
 -19   8   3       88.80       86.72      4.40 o 
 -18   8   3       17.19       16.81      2.61 o 
 -17   8   3       26.97       29.76      3.41 o 
 -16   8   3       62.51       64.66      3.58 o 
 -15   8   3       64.60       73.82      3.82 o 
 -14   8   3      114.81      114.26      4.34 o 
 -13   8   3        7.32        6.14      1.38 o 
 -12   8   3       85.90       78.24      1.94 o 
 -11   8   3       10.38       13.45      1.14 o 
 -10   8   3      397.53      414.23     10.14 o 
  -9   8   3       60.33       66.36      2.83 o 
  -8   8   3       62.41       63.53      2.37 o 
  -7   8   3      475.70      465.70     11.49 o 
  -6   8   3      250.66      238.91      6.97 o 
  -5   8   3       71.29       85.36      4.38 o 
  -4   8   3      585.67      606.40     16.53 o 
  -3   8   3      149.69      156.13      5.03 o 
  -2   8   3      432.91      455.06     15.55 o 
  -1   8   3      358.50      381.69      9.36 o 
   0   8   3       16.17       19.11      1.34 o 
   1   8   3      351.54      381.64      9.32 o 
   2   8   3      431.37      463.34     11.19 o 
   3   8   3      165.07      170.58      3.88 o 
   4   8   3      590.01      577.83     12.76 o 
   5   8   3       76.81       81.90      2.52 o 
   6   8   3      245.86      227.15      5.98 o 
   7   8   3      486.98      460.67     11.44 o 
   8   8   3       65.29       66.16      2.31 o 
   9   8   3       55.67       59.15      2.26 o 
  10   8   3      397.36      380.34     10.03 o 
  11   8   3       11.43       14.53      1.74 o 
  12   8   3       89.71       84.62      2.10 o 
  13   8   3        6.58        7.45      2.39 o 
  14   8   3      112.76      107.52      3.17 o 
  15   8   3       64.31       65.73      2.63 o 
  16   8   3       59.24       58.46      2.53 o 
  17   8   3       25.26       25.78      2.74 o 
  18   8   3       18.61       18.64      1.93 o 
  19   8   3       87.54       86.99      3.06 o 
  20   8   3       21.63       17.77      2.27 o 
  21   8   3        4.33        5.11      2.45 o 
  22   8   3       39.59       38.11      4.17 o 
  23   8   3       26.80       25.01      3.85 o 
 -23   9   3       12.34       13.78      2.47 o 
 -22   9   3       17.78       15.98      2.50 o 
 -21   9   3        1.19        1.72      2.17 o 
 -20   9   3       38.99       36.78      3.33 o 
 -19   9   3       65.44       67.90      4.17 o 
 -18   9   3      130.49      124.68      5.21 o 
 -17   9   3       87.04       88.20     10.74 o 
 -16   9   3       44.75       44.23      3.04 o 
 -15   9   3      237.02      233.27      7.10 o 
 -14   9   3       56.51       52.05      4.71 o 
 -13   9   3       19.99       19.73      1.53 o 
 -12   9   3       95.61      101.93      3.64 o 
 -11   9   3      343.80      333.80      6.51 o 
 -10   9   3       37.88       38.93      2.34 o 
  -9   9   3      570.87      561.75     15.39 o 
  -8   9   3       35.38       40.38      1.91 o 
  -7   9   3     1022.57     1032.54     24.65 o 
  -6   9   3      441.63      473.88     16.53 o 
  -5   9   3      484.86      499.33     18.24 o 
  -4   9   3      414.98      409.00     11.23 o 
  -3   9   3      794.48      769.18     20.87 o 
  -2   9   3       24.94       32.54      7.03 o 
  -1   9   3      934.84      990.92     23.90 o 
   0   9   3       27.43       36.33      3.01 o 
   1   9   3      981.62     1014.04     25.02 o 
   2   9   3       20.63       27.71      3.33 o 
   3   9   3      775.27      730.17     17.97 o 
   4   9   3      402.55      375.13      9.63 o 
   5   9   3      535.39      537.69     11.55 o 
   6   9   3      451.57      475.14     11.67 o 
   7   9   3     1022.44     1008.77     24.53 o 
   8   9   3       34.96       37.53      1.76 o 
   9   9   3      546.34      508.41     13.12 o 
  10   9   3       34.42       33.34      1.42 o 
  11   9   3      359.00      350.72      5.61 o 
  12   9   3       92.43       88.49      2.66 o 
  13   9   3       14.44       17.62      1.60 o 
  14   9   3       59.37       58.96      2.43 o 
  15   9   3      230.07      225.40      5.31 o 
  16   9   3       42.28       45.21      2.98 o 
  17   9   3       87.01       91.72      2.98 o 
  18   9   3      132.98      136.68      4.16 o 
  19   9   3       67.79       72.35      3.06 o 
  20   9   3       39.33       44.71      4.36 o 
  21   9   3        1.88        2.46      2.46 o 
  22   9   3       17.41       16.12      3.17 o 
  23   9   3       12.08       11.14      2.90 o 
 -23  10   3       27.88       27.77      4.17 o 
 -22  10   3       10.69        9.45      2.32 o 
 -21  10   3        1.53        1.89      2.22 o 
 -20  10   3        5.43        7.32      2.73 o 
 -19  10   3        6.79        5.32      2.73 o 
 -18  10   3       44.80       49.78      3.36 o 
 -17  10   3       52.42       44.57      3.29 o 
 -16  10   3       18.38       18.82      4.06 o 
 -15  10   3       50.00       49.82      3.09 o 
 -14  10   3       47.23       46.15      2.32 o 
 -13  10   3       45.15       54.77      5.61 o 
 -12  10   3      139.18      131.72      4.09 o 
 -11  10   3       43.64       44.37      2.04 o 
 -10  10   3      378.81      375.76      7.02 o 
  -9  10   3      225.50      226.86      6.21 o 
  -8  10   3       15.30       14.28      1.73 o 
  -7  10   3      339.50      331.87      8.28 o 
  -6  10   3       10.20       14.50      3.00 o 
  -5  10   3      497.21      486.70     14.27 o 
  -4  10   3      681.58      723.62     20.21 o 
  -3  10   3      471.58      484.07     14.27 o 
  -2  10   3     1315.43     1273.34     35.25 o 
  -1  10   3        0.82        5.98      0.82 o 
   0  10   3      718.39      714.67     19.96 o 
   1  10   3        0.93       10.26      2.76 o 
   2  10   3     1316.34     1279.86     30.46 o 
   3  10   3      493.99      517.38     12.33 o 
   4  10   3      680.80      719.33     17.43 o 
   5  10   3      512.17      512.32     12.33 o 
   6  10   3       11.62       13.04      1.37 o 
   7  10   3      323.47      312.62      8.19 o 
   8  10   3       13.91       13.15      1.31 o 
   9  10   3      228.02      228.82      6.13 o 
  10  10   3      377.27      373.56      5.72 o 
  11  10   3       48.71       47.97      1.36 o 
  12  10   3      140.28      132.10      3.23 o 
  13  10   3       40.73       43.80      2.17 o 
  14  10   3       51.15       50.10      2.21 o 
  15  10   3       46.09       43.47      2.36 o 
  16  10   3       17.31       19.66      1.80 o 
  17  10   3       53.36       52.68      2.35 o 
  18  10   3       42.85       46.98      2.38 o 
  19  10   3        6.48        7.41      2.09 o 
  20  10   3        5.21        5.23      2.07 o 
  21  10   3        1.92        0.98      2.66 o 
  22  10   3       11.26        9.55      2.73 o 
  23  10   3       28.47       32.73      4.47 o 
 -22  11   3        0.29        0.40      2.18 o 
 -21  11   3        4.12        5.13      2.32 o 
 -20  11   3        5.23        4.50      2.93 o 
 -19  11   3       95.60       90.97      4.77 o 
 -18  11   3        1.47        1.70      2.55 o 
 -17  11   3       97.17       96.97      8.67 o 
 -16  11   3       42.39       39.11      3.58 o 
 -15  11   3       25.81       28.40      2.18 o 
 -14  11   3       12.96       14.16      2.50 o 
 -13  11   3      161.22      172.43      9.90 o 
 -12  11   3       31.37       35.33      2.39 o 
 -11  11   3      620.23      620.55     13.90 o 
 -10  11   3      185.35      186.84      4.71 o 
  -9  11   3      328.41      333.18      6.88 o 
  -8  11   3      378.21      388.02     11.26 o 
  -7  11   3      535.07      528.28     14.96 o 
  -6  11   3       48.69       52.98      2.83 o 
  -5  11   3      492.66      500.71     13.97 o 
  -4  11   3        8.02        9.90      1.30 o 
  -3  11   3        3.83       18.05      6.05 o 
  -2  11   3       55.86       75.65      4.39 o 
  -1  11   3     1310.99     1258.08     52.71 o 
   0  11   3       27.23       26.87      2.12 o 
   1  11   3     1277.60     1234.26     34.37 o 
   2  11   3       60.94       70.17      2.30 o 
   3  11   3        4.71       11.90      1.18 o 
   4  11   3        6.34       13.27      2.95 o 
   5  11   3      465.53      474.74     11.99 o 
   6  11   3       45.14       40.42      1.88 o 
   7  11   3      532.50      515.39     12.89 o 
   8  11   3      379.70      374.15      9.66 o 
   9  11   3      352.24      344.42      5.49 o 
  10  11   3      191.47      197.54      3.30 o 
  11  11   3      607.69      590.08     10.38 o 
  12  11   3       28.99       32.27      2.01 o 
  13  11   3      168.24      169.38      3.97 o 
  14  11   3       11.71       10.23      1.75 o 
  15  11   3       26.43       34.16      2.24 o 
  16  11   3       44.20       47.65      3.28 o 
  17  11   3       93.62       98.52      4.51 o 
  18  11   3        1.33        0.73      1.91 o 
  19  11   3       93.13      101.64      3.62 o 
  20  11   3        4.77        3.48      2.14 o 
  21  11   3        5.62        4.74      2.25 o 
  22  11   3        0.27       -0.96      2.64 o 
 -22  12   3       23.38       18.91      2.45 o 
 -21  12   3       30.76       31.48      2.66 o 
 -20  12   3        1.87       -2.55      2.81 o 
 -19  12   3       32.50       31.48      3.39 o 
 -18  12   3       77.12       77.11     10.00 o 
 -17  12   3        4.16        6.49      3.90 o 
 -16  12   3       14.22       16.36      2.02 o 
 -15  12   3       33.31       35.38      2.31 o 
 -14  12   3       38.99       40.09      2.48 o 
 -13  12   3      150.87      152.21      5.32 o 
 -12  12   3       96.11       96.73      4.18 o 
 -11  12   3       71.12       69.48      3.52 o 
 -10  12   3       11.15       18.85      2.80 o 
  -9  12   3        4.03        5.85      2.29 o 
  -8  12   3      475.63      467.84      9.10 o 
  -7  12   3      136.19      139.40      4.75 o 
  -6  12   3       89.84       96.90      3.63 o 
  -5  12   3      313.86      296.02      8.63 o 
  -4  12   3       74.26       83.68      3.38 o 
  -3  12   3      343.87      367.04     10.59 o 
  -2  12   3      139.70      132.96      5.51 o 
  -1  12   3      619.31      580.72     20.39 o 
   0  12   3      227.91      223.79      6.72 o 
   1  12   3      645.08      591.11     19.90 o 
   2  12   3      143.97      141.10      4.53 o 
   3  12   3      330.75      358.72      9.08 o 
   4  12   3       80.02       96.02      2.90 o 
   5  12   3      299.77      280.10      7.38 o 
   6  12   3       86.79       91.88      3.05 o 
   7  12   3      128.32      129.59      4.58 o 
   8  12   3      473.35      457.73      8.59 o 
   9  12   3        4.73        7.46      0.94 o 
  10  12   3       12.59       12.61      1.11 o 
  11  12   3       68.54       69.81      2.28 o 
  12  12   3       94.90       94.44      3.14 o 
  13  12   3      158.74      155.70      3.82 o 
  14  12   3       36.20       40.15      2.93 o 
  15  12   3       33.40       34.62      2.00 o 
  16  12   3       15.96       14.65      1.79 o 
  17  12   3        3.49        3.88      1.80 o 
  18  12   3       80.35       79.05      3.21 o 
  19  12   3       34.76       34.61      2.47 o 
  20  12   3        1.49        0.91      2.17 o 
  21  12   3       30.23       30.51      2.60 o 
  22  12   3       22.37       15.81      2.85 o 
 -22  13   3        1.21       -1.29      2.43 o 
 -21  13   3       48.22       53.31      5.63 o 
 -20  13   3       11.63       12.18      2.98 o 
 -19  13   3       71.22       82.02      9.72 o 
 -18  13   3        4.22        2.78      2.69 o 
 -17  13   3       13.08       13.96      5.60 o 
 -16  13   3       38.22       35.85      2.43 o 
 -15  13   3      125.21      127.83      4.07 o 
 -14  13   3        6.31        5.01      1.77 o 
 -13  13   3       65.18       67.14      3.73 o 
 -12  13   3      227.21      219.51      6.92 o 
 -11  13   3      254.05      249.86      7.77 o 
 -10  13   3       20.73       27.52      1.82 o 
  -9  13   3      429.73      431.28      7.55 o 
  -8  13   3       49.36       56.41      1.74 o 
  -7  13   3      232.82      244.12      6.37 o 
  -6  13   3       17.25       22.28      1.87 o 
  -5  13   3      194.87      197.87      6.07 o 
  -4  13   3      182.50      191.32      6.30 o 
  -3  13   3      912.42      871.99     30.01 o 
  -2  13   3      215.91      209.90      9.28 o 
  -1  13   3      279.12      311.30     11.53 o 
   0  13   3      108.65      118.96      7.86 o 
   1  13   3      289.81      322.67     14.55 o 
   2  13   3      222.35      213.91      6.56 o 
   3  13   3      897.71      873.56     28.87 o 
   4  13   3      190.17      203.66      5.36 o 
   5  13   3      177.49      174.57      5.89 o 
   6  13   3       14.73       17.35      1.66 o 
   7  13   3      245.03      253.16      4.97 o 
   8  13   3       46.72       48.64      1.58 o 
   9  13   3      425.65      406.13      6.70 o 
  10  13   3       23.27       27.87      1.58 o 
  11  13   3      265.85      267.44      5.42 o 
  12  13   3      229.14      224.97      5.55 o 
  13  13   3       58.99       58.50      2.73 o 
  14  13   3        5.39        4.93      1.78 o 
  15  13   3      128.60      126.95      3.50 o 
  16  13   3       36.23       35.27      2.12 o 
  17  13   3       14.13       15.92      2.18 o 
  18  13   3        4.48        3.29      2.09 o 
  19  13   3       68.92       76.99      3.28 o 
  20  13   3       11.60       11.58      3.07 o 
  21  13   3       49.33       50.57      3.42 o 
  22  13   3        1.32        5.52      3.57 o 
 -21  14   3        7.05        0.91      2.38 o 
 -20  14   3       27.15       27.87      4.47 o 
 -19  14   3        0.17       -0.81      2.96 o 
 -18  14   3       25.24       22.01      3.17 o 
 -17  14   3        3.00        5.20      2.18 o 
 -16  14   3       24.50       24.48      3.11 o 
 -15  14   3       33.51       38.35      2.46 o 
 -14  14   3       35.97       37.77      3.56 o 
 -13  14   3      282.68      272.17     11.61 o 
 -12  14   3      109.37      103.64      4.55 o 
 -11  14   3       37.79       38.08      2.69 o 
 -10  14   3       88.62       88.91      2.95 o 
  -9  14   3       38.38       48.17      2.90 o 
  -8  14   3       58.96       59.70      2.07 o 
  -7  14   3      137.77      129.80      2.93 o 
  -6  14   3        7.88       12.50      1.17 o 
  -5  14   3      284.69      292.89      8.81 o 
  -4  14   3       36.79       39.73      2.92 o 
  -3  14   3      388.34      356.02     17.71 o 
  -2  14   3       68.93       67.63      3.62 o 
  -1  14   3      395.98      411.47     18.70 o 
   0  14   3      978.79      964.88     33.19 o 
   1  14   3      406.02      441.79     12.65 o 
   2  14   3       65.88       65.51      3.90 o 
   3  14   3      368.09      340.73     12.60 o 
   4  14   3       34.12       36.52      2.89 o 
   5  14   3      300.73      284.27      7.56 o 
   6  14   3        7.91       12.24      1.21 o 
   7  14   3      132.97      129.77      2.64 o 
   8  14   3       62.49       62.26      2.03 o 
   9  14   3       43.52       49.42      1.98 o 
  10  14   3       85.59       87.66      3.04 o 
  11  14   3       35.42       34.77      1.80 o 
  12  14   3      106.91      112.27      3.57 o 
  13  14   3      279.69      267.30      6.56 o 
  14  14   3       38.80       37.44      2.37 o 
  15  14   3       36.54       38.28      2.94 o 
  16  14   3       23.94       22.94      2.05 o 
  17  14   3        2.29        2.71      2.03 o 
  18  14   3       25.02       25.21      2.55 o 
  19  14   3        0.35        3.62      2.16 o 
  20  14   3       27.23       22.90      2.50 o 
  21  14   3        6.34       10.23      2.35 o 
 -21  15   3       38.36       41.72      2.89 o 
 -20  15   3        2.39       -1.14      4.55 o 
 -19  15   3       57.29       66.25      4.31 o 
 -18  15   3        0.15        0.42      2.24 o 
 -17  15   3       24.57       25.78      2.52 o 
 -16  15   3       13.73       13.64      2.16 o 
 -15  15   3      152.87      160.36      4.66 o 
 -14  15   3       45.71       46.63      2.92 o 
 -13  15   3       27.89       32.23      2.98 o 
 -12  15   3        5.99        8.81      2.36 o 
 -11  15   3      346.91      346.24      7.46 o 
 -10  15   3       56.21       58.28      2.49 o 
  -9  15   3       54.15       51.79      4.08 o 
  -8  15   3      153.93      150.90      3.88 o 
  -7  15   3      255.66      254.12      4.92 o 
  -6  15   3       40.82       45.62      1.77 o 
  -5  15   3      216.22      209.31      4.75 o 
  -4  15   3       63.38       67.35      2.35 o 
  -3  15   3      856.22      829.43     24.95 o 
  -2  15   3        8.92       12.47      1.98 o 
  -1  15   3      685.35      628.87     21.47 o 
   0  15   3      243.57      221.89     12.35 o 
   1  15   3      648.26      599.16     19.08 o 
   2  15   3        8.35       13.89      2.04 o 
   3  15   3      875.58      870.70     16.40 o 
   4  15   3       61.94       59.77      2.20 o 
   5  15   3      231.63      226.00      4.55 o 
   6  15   3       45.08       49.38      1.92 o 
   7  15   3      260.08      246.98      4.92 o 
   8  15   3      149.36      148.71      3.60 o 
   9  15   3       46.07       45.23      2.01 o 
  10  15   3       55.13       50.20      2.23 o 
  11  15   3      343.03      340.62      6.79 o 
  12  15   3        6.62        7.31      1.90 o 
  13  15   3       32.19       39.76      3.17 o 
  14  15   3       46.29       45.53      2.53 o 
  15  15   3      147.79      155.66      4.60 o 
  16  15   3       13.28       14.67      2.21 o 
  17  15   3       26.58       34.24      2.81 o 
  18  15   3        0.10       -1.84      2.45 o 
  19  15   3       58.67       63.59      7.46 o 
  20  15   3        2.47        4.17      2.36 o 
  21  15   3       36.03       36.81      3.06 o 
 -20  16   3        6.92        7.04      3.41 o 
 -19  16   3       21.76       23.38      3.65 o 
 -18  16   3        3.02       -1.17      2.28 o 
 -17  16   3        0.36        2.10      2.22 o 
 -16  16   3       36.00       40.85      2.67 o 
 -15  16   3       28.68       28.18      3.03 o 
 -14  16   3       22.00       23.56      2.32 o 
 -13  16   3        4.67        4.58      2.92 o 
 -12  16   3       58.77       58.35      3.17 o 
 -11  16   3      211.08      204.42      5.06 o 
 -10  16   3       56.20       56.09      4.01 o 
  -9  16   3       75.20       79.93      2.98 o 
  -8  16   3       66.35       65.71      2.71 o 
  -7  16   3       21.15       21.18      1.77 o 
  -6  16   3       23.80       28.25      1.92 o 
  -5  16   3      228.44      230.79      4.13 o 
  -4  16   3       85.22       87.59      2.43 o 
  -3  16   3      439.97      417.76      7.94 o 
  -2  16   3       46.02       48.14      1.92 o 
  -1  16   3        2.22        9.03      3.13 o 
   0  16   3      133.63      129.42      3.59 o 
   1  16   3        1.60        4.22      1.26 o 
   2  16   3       45.48       46.61      1.75 o 
   3  16   3      429.95      415.05      6.79 o 
   4  16   3       83.35       80.37      2.28 o 
   5  16   3      238.41      229.29      5.67 o 
   6  16   3       25.89       36.22      6.41 o 
   7  16   3       24.15       29.04      1.68 o 
   8  16   3       65.80       62.46      2.43 o 
   9  16   3       78.98       81.26      2.64 o 
  10  16   3       59.26       56.86      2.40 o 
  11  16   3      208.11      202.87      4.55 o 
  12  16   3       58.16       54.59      3.14 o 
  13  16   3        3.46        6.95      2.00 o 
  14  16   3       20.05       20.55      2.22 o 
  15  16   3       28.11       28.96      2.95 o 
  16  16   3       35.78       37.04      5.70 o 
  17  16   3        0.47        2.60      2.37 o 
  18  16   3        2.93        2.12      3.70 o 
  19  16   3       20.71       25.25      2.73 o 
  20  16   3        6.66        6.19      2.58 o 
 -20  17   3       14.78       13.15      4.71 o 
 -19  17   3       45.39       48.61      3.45 o 
 -18  17   3        1.08       -1.77      2.30 o 
 -17  17   3       17.72       23.65      3.78 o 
 -16  17   3       45.77       45.78      2.82 o 
 -15  17   3      175.54      175.83      5.16 o 
 -14  17   3      217.37      219.49      5.92 o 
 -13  17   3       39.74       40.54      3.18 o 
 -12  17   3       68.89       63.13      4.35 o 
 -11  17   3      175.82      181.04      4.84 o 
 -10  17   3        0.68        2.11      1.73 o 
  -9  17   3       68.62       68.22      2.89 o 
  -8  17   3       17.05       19.94      1.88 o 
  -7  17   3      470.20      470.02     10.44 o 
  -6  17   3       92.23       90.11      3.82 o 
  -5  17   3      247.69      243.34      6.52 o 
  -4  17   3      132.54      128.27      3.52 o 
  -3  17   3      318.78      308.48      6.84 o 
  -2  17   3       27.95       33.39      2.69 o 
  -1  17   3      107.40      102.83      3.10 o 
   0  17   3        6.64        8.25      1.86 o 
   1  17   3      118.84      112.08      3.24 o 
   2  17   3       27.96       33.68      1.81 o 
   3  17   3      338.32      327.74      6.49 o 
   4  17   3      126.83      119.07      2.98 o 
   5  17   3      227.44      213.10      5.32 o 
   6  17   3       90.51       87.36      2.89 o 
   7  17   3      473.13      450.30     11.38 o 
   8  17   3       17.70       20.80      2.18 o 
   9  17   3       68.53       65.78      2.57 o 
  10  17   3        1.09        4.15      1.56 o 
  11  17   3      176.16      178.69      4.24 o 
  12  17   3       68.00       67.10      3.05 o 
  13  17   3       36.43       38.30      3.18 o 
  14  17   3      222.11      225.08      5.86 o 
  15  17   3      177.38      180.28      5.11 o 
  16  17   3       44.46       43.14      3.23 o 
  17  17   3       20.21       21.23      2.75 o 
  18  17   3        1.27       -1.12      2.74 o 
  19  17   3       44.79       48.02      3.20 o 
  20  17   3       14.40       14.92      3.22 o 
 -19  18   3       10.83       10.13      2.54 o 
 -18  18   3        0.37        1.32      2.39 o 
 -17  18   3       64.30       70.54      3.38 o 
 -16  18   3       12.55       12.86      2.44 o 
 -15  18   3        6.58        8.58      2.29 o 
 -14  18   3       46.26       51.72      2.88 o 
 -13  18   3        9.73       10.78      1.91 o 
 -12  18   3      140.51      148.96      4.65 o 
 -11  18   3       10.72        9.85      1.98 o 
 -10  18   3       10.34       10.25      1.97 o 
  -9  18   3        4.25        3.23      1.77 o 
  -8  18   3       17.77       18.92      1.94 o 
  -7  18   3      321.21      311.54      8.24 o 
  -6  18   3       82.18       84.59      3.73 o 
  -5  18   3       24.64       26.30      2.33 o 
  -4  18   3      118.89      116.27      3.45 o 
  -3  18   3      116.33      115.69      4.14 o 
  -2  18   3       58.43       56.20      2.41 o 
  -1  18   3      129.11      123.09      3.63 o 
   0  18   3       42.52       46.87      2.72 o 
   1  18   3      130.97      133.54      3.60 o 
   2  18   3       57.21       56.42      2.59 o 
   3  18   3      109.09      103.41      3.94 o 
   4  18   3      118.25      113.28      3.30 o 
   5  18   3       28.34       31.01      2.02 o 
   6  18   3       83.57       84.56      2.89 o 
   7  18   3      320.45      310.67      6.53 o 
   8  18   3       16.43       19.13      1.69 o 
   9  18   3        4.47        5.71      1.46 o 
  10  18   3        9.44        9.09      1.69 o 
  11  18   3        9.00        7.65      1.70 o 
  12  18   3      141.96      131.73      4.73 o 
  13  18   3        8.07        6.96      2.06 o 
  14  18   3       48.09       47.27      3.83 o 
  15  18   3        8.05        6.17      2.52 o 
  16  18   3       11.55       15.69      3.78 o 
  17  18   3       65.22       69.75      3.89 o 
  18  18   3        0.57       -2.46      2.46 o 
  19  18   3       11.13       10.23      2.60 o 
 -18  19   3       11.76       16.13      4.76 o 
 -17  19   3       45.14       44.40      3.30 o 
 -16  19   3        1.55        2.48      2.40 o 
 -15  19   3       83.91       82.16      3.77 o 
 -14  19   3       20.17       19.85      4.66 o 
 -13  19   3        3.71        2.52      1.85 o 
 -12  19   3      117.39      126.29      4.30 o 
 -11  19   3      175.29      170.17      5.06 o 
 -10  19   3      146.14      153.55      4.50 o 
  -9  19   3       39.25       37.93      3.94 o 
  -8  19   3      173.40      174.59      5.37 o 
  -7  19   3      446.33      457.92     11.49 o 
  -6  19   3      289.01      301.51      8.15 o 
  -5  19   3      154.01      151.39      4.86 o 
  -4  19   3       15.89       15.48      2.17 o 
  -3  19   3       58.30       68.82      5.39 o 
  -2  19   3       31.13       36.07      2.09 o 
  -1  19   3      180.52      181.14      4.46 o 
   0  19   3       16.26       16.91      1.82 o 
   1  19   3      168.42      167.19      4.85 o 
   2  19   3       34.27       35.60      2.51 o 
   3  19   3       58.69       59.75      3.14 o 
   4  19   3       14.81       13.82      1.66 o 
   5  19   3      154.19      146.36      3.93 o 
   6  19   3      297.12      302.16      6.41 o 
   7  19   3      450.68      454.47     12.52 o 
   8  19   3      169.22      158.16      4.21 o 
   9  19   3       36.47       41.59      1.98 o 
  10  19   3      151.32      146.80      4.15 o 
  11  19   3      171.75      165.22      4.13 o 
  12  19   3      113.07      107.48      3.94 o 
  13  19   3        4.40        4.58      2.67 o 
  14  19   3       19.42       18.32      2.41 o 
  15  19   3       86.95       90.70      4.85 o 
  16  19   3        1.24       -1.63      2.39 o 
  17  19   3       43.06       55.42      3.35 o 
  18  19   3       11.84       10.60      3.43 o 
 -18  20   3        2.57        4.30      3.82 o 
 -17  20   3       13.72       14.02      2.63 o 
 -16  20   3        1.40       -2.06      2.35 o 
 -15  20   3       68.38       64.91      5.61 o 
 -14  20   3       25.14       26.17      2.66 o 
 -13  20   3       41.67       41.86      3.41 o 
 -12  20   3       43.67       46.55      4.74 o 
 -11  20   3       29.27       27.79      3.01 o 
 -10  20   3       27.83       26.30      2.85 o 
  -9  20   3       32.47       31.03      2.89 o 
  -8  20   3       90.20       93.50      4.15 o 
  -7  20   3       69.18       74.51      3.65 o 
  -6  20   3       11.60       15.75      2.38 o 
  -5  20   3      159.16      159.93      5.16 o 
  -4  20   3      207.77      200.84      5.90 o 
  -3  20   3        1.24        5.10      3.33 o 
  -2  20   3       57.59       57.38      3.44 o 
  -1  20   3      172.07      173.52      4.63 o 
   0  20   3       34.84       33.71      2.11 o 
   1  20   3      181.71      176.76      5.46 o 
   2  20   3       59.52       60.06      3.24 o 
   3  20   3        2.11        2.72      3.30 o 
   4  20   3      207.60      197.15      4.73 o 
   5  20   3      157.00      149.36      4.00 o 
   6  20   3       10.59       10.58      1.79 o 
   7  20   3       65.08       66.71      3.08 o 
   8  20   3       89.08       88.51      3.14 o 
   9  20   3       31.82       33.92      2.15 o 
  10  20   3       28.11       28.59      2.09 o 
  11  20   3       29.42       32.04      2.21 o 
  12  20   3       42.69       45.29      3.23 o 
  13  20   3       44.95       43.60      4.01 o 
  14  20   3       27.00       27.58      2.95 o 
  15  20   3       65.69       58.88      6.97 o 
  16  20   3        1.08       -2.47      2.47 o 
  17  20   3       12.38       11.85      2.85 o 
  18  20   3        2.26        3.98      4.71 o 
 -17  21   3        3.76        4.98      6.05 o 
 -16  21   3       39.84       41.31      3.04 o 
 -15  21   3       96.76       98.91      4.11 o 
 -14  21   3        3.43        4.48      2.12 o 
 -13  21   3       39.75       41.08      2.66 o 
 -12  21   3       36.54       32.82      2.56 o 
 -11  21   3       57.69       60.74      3.73 o 
 -10  21   3       75.35       75.36      3.93 o 
  -9  21   3       61.10       61.46      3.67 o 
  -8  21   3       12.18       14.33      2.60 o 
  -7  21   3       54.37       56.56      3.46 o 
  -6  21   3       21.07       20.96      2.63 o 
  -5  21   3       43.66       46.05      3.04 o 
  -4  21   3       13.85       14.61      2.48 o 
  -3  21   3      353.00      344.30      9.94 o 
  -2  21   3       81.91       81.94      3.19 o 
  -1  21   3      210.74      202.03      5.04 o 
   0  21   3       23.54       22.81      2.46 o 
   1  21   3      202.37      193.96      5.98 o 
   2  21   3       80.56       81.21      4.32 o 
   3  21   3      355.94      352.65     10.66 o 
   4  21   3       15.44       18.02      2.01 o 
   5  21   3       38.42       36.26      2.85 o 
   6  21   3       20.37       19.14      2.49 o 
   7  21   3       53.76       59.05      3.80 o 
   8  21   3       10.69       10.46      2.07 o 
   9  21   3       61.91       65.47      3.26 o 
  10  21   3       77.26       77.22      3.08 o 
  11  21   3       67.90       67.62      3.37 o 
  12  21   3       34.83       32.82      2.79 o 
  13  21   3       39.11       38.76      3.54 o 
  14  21   3        3.54        6.19      2.66 o 
  15  21   3       90.71       85.00      7.40 o 
  16  21   3       39.27       33.22      7.01 o 
  17  21   3        5.29        0.68      2.73 o 
 -16  22   3       30.53       32.49      4.47 o 
 -15  22   3        9.81        9.66      3.73 o 
 -14  22   3        8.01        9.64      3.06 o 
 -13  22   3       15.25       16.75      2.37 o 
 -12  22   3       29.07       32.33      2.65 o 
 -11  22   3       20.64       19.05      3.05 o 
 -10  22   3       19.33       15.36      2.91 o 
  -9  22   3       46.68       49.00      3.81 o 
  -8  22   3      147.05      147.68      6.53 o 
  -7  22   3      247.83      247.11      7.16 o 
  -6  22   3       99.88       94.37      4.29 o 
  -5  22   3       34.92       37.03      2.95 o 
  -4  22   3       83.74       76.35      3.99 o 
  -3  22   3       94.97       89.55      4.23 o 
  -2  22   3        6.14        9.52      2.56 o 
  -1  22   3       70.12       69.61      3.75 o 
   0  22   3      155.93      149.71      5.23 o 
   1  22   3       74.82       74.93      3.96 o 
   2  22   3        6.78       11.07      2.40 o 
   3  22   3       96.67       89.63      4.90 o 
   4  22   3       86.14       81.46      5.06 o 
   5  22   3       37.27       35.62      3.95 o 
   6  22   3      100.02       95.79      3.97 o 
   7  22   3      241.71      229.84      6.45 o 
   8  22   3      145.32      140.43      5.92 o 
   9  22   3       50.41       52.01      3.98 o 
  10  22   3       19.97       17.91      3.35 o 
  11  22   3       22.75       24.72      2.82 o 
  12  22   3       27.57       24.63      2.68 o 
  13  22   3       13.93       10.22      2.68 o 
  14  22   3        7.12        2.33      2.74 o 
  15  22   3       10.84        6.90      5.89 o 
  16  22   3       30.55       29.03      7.75 o 
 -15  23   3       18.62       23.63      4.14 o 
 -14  23   3       39.92       41.41      4.26 o 
 -13  23   3       28.78       26.88      2.91 o 
 -12  23   3       27.74       25.24      2.95 o 
 -11  23   3      188.19      197.32     14.76 o 
 -10  23   3        2.13        5.66      3.48 o 
  -9  23   3       32.52       35.87      4.05 o 
  -8  23   3        4.64        5.64      3.48 o 
  -7  23   3       39.25       50.11      4.17 o 
  -6  23   3       31.49       32.55      3.96 o 
  -5  23   3      131.16      127.91      6.27 o 
  -4  23   3      236.45      219.37      8.77 o 
  -3  23   3       76.44       65.94     10.08 o 
  -2  23   3      100.93       99.45      5.66 o 
  -1  23   3       67.48       64.80      8.94 o 
   0  23   3        3.18        4.66      3.23 o 
   1  23   3       65.68       72.16      5.05 o 
   2  23   3      103.29       97.06      5.66 o 
   3  23   3       75.42       73.98      4.92 o 
   4  23   3      230.05      220.60      8.60 o 
   5  23   3      129.50      123.13      4.51 o 
   6  23   3       32.97       35.10      4.07 o 
   7  23   3       46.22       46.91      4.96 o 
   8  23   3        3.88        5.33      3.23 o 
   9  23   3       30.87       35.09      3.69 o 
  10  23   3        1.66        3.80      3.21 o 
  11  23   3      183.40      183.39     10.35 o 
  12  23   3       28.05       26.31      7.14 o 
  13  23   3       31.44       25.79      6.06 o 
  14  23   3       40.81       36.89      5.76 o 
  15  23   3       21.25       19.82      5.30 o 
 -14  24   3        4.22        5.09      2.86 o 
 -13  24   3       24.47       25.21      2.99 o 
 -12  24   3       36.40       41.10      4.80 o 
 -11  24   3       42.95       44.91      3.29 o 
 -10  24   3        4.06        7.65      5.03 o 
  -9  24   3       10.91        6.57      3.46 o 
  -8  24   3       41.38       49.04      4.43 o 
  -7  24   3       11.52        9.23      3.54 o 
  -6  24   3        2.72        3.60      3.23 o 
  -5  24   3      166.38      170.50      8.27 o 
  -4  24   3        3.50        5.93      6.13 o 
  -3  24   3      102.08       92.70      6.14 o 
  -2  24   3       28.42       27.02      3.65 o 
  -1  24   3       62.98       68.33      8.74 o 
   0  24   3      252.56      232.54      9.20 o 
   1  24   3       66.47       67.76      4.99 o 
   2  24   3       27.25       29.31      4.83 o 
   3  24   3       97.47       93.01      5.69 o 
   4  24   3        2.96        4.22      3.57 o 
   5  24   3      171.47      165.85      5.92 o 
   6  24   3        2.39        4.10      2.56 o 
   7  24   3        9.80        6.12      3.44 o 
   8  24   3       43.38       38.71      5.24 o 
   9  24   3        9.58        7.38      3.40 o 
  10  24   3        3.78        6.07      3.39 o 
  11  24   3       43.35       39.47      6.04 o 
  12  24   3       36.72       31.49     14.99 o 
  13  24   3       25.05       20.61      5.30 o 
  14  24   3        4.26        2.57      5.03 o 
 -13  25   3       16.92       12.99      4.06 o 
 -12  25   3       10.97        8.35      2.74 o 
 -11  25   3      132.64      130.45      5.02 o 
 -10  25   3       14.84       21.94      3.97 o 
  -9  25   3       10.14       12.76      4.26 o 
  -8  25   3        1.64        4.63      3.56 o 
  -7  25   3      149.09      145.50      7.08 o 
  -6  25   3       18.34       22.52      3.89 o 
  -5  25   3        2.72        5.61      4.26 o 
  -4  25   3       39.62       44.44      4.29 o 
  -3  25   3      109.02      108.52      5.99 o 
  -2  25   3       41.28       36.00      4.35 o 
  -1  25   3       41.83       43.65      4.26 o 
   0  25   3       18.50       21.48      3.74 o 
   1  25   3       43.76       42.62      4.43 o 
   2  25   3       39.01       34.87      4.51 o 
   3  25   3      116.23      108.55      6.17 o 
   4  25   3       41.45       42.25      4.31 o 
   5  25   3        1.88        4.63      5.44 o 
   6  25   3       17.99       17.68      2.87 o 
   7  25   3      144.08      136.79      7.14 o 
   8  25   3        1.90        0.94      3.42 o 
   9  25   3       10.55       10.18      4.81 o 
  10  25   3       15.01       10.74      5.34 o 
  11  25   3      133.44      126.44      6.82 o 
  12  25   3       10.12        9.83      4.87 o 
 -11  26   3       36.52       36.71      3.19 o 
 -10  26   3       18.84       17.52      2.98 o 
  -9  26   3        6.75        8.03      4.38 o 
  -8  26   3        9.24        7.75      4.83 o 
  -7  26   3       68.13       70.92      5.71 o 
  -6  26   3        2.52        1.48      4.55 o 
  -5  26   3       12.48       14.39      3.87 o 
  -4  26   3       58.56       58.43      4.90 o 
  -3  26   3      109.79      105.93      6.22 o 
  -2  26   3        7.22        4.81      3.49 o 
  -1  26   3       11.71        5.97      3.74 o 
   0  26   3        8.50        7.26      3.66 o 
   1  26   3       10.25       10.70      3.74 o 
   2  26   3        7.83        6.22      3.90 o 
   3  26   3      105.97      104.06     10.25 o 
   4  26   3       56.08       54.48      4.86 o 
   5  26   3       13.61       12.40      3.85 o 
   6  26   3        2.32        2.76      7.06 o 
   7  26   3       70.25       72.22      8.74 o 
   8  26   3       10.10        3.57      3.57 o 
   9  26   3        6.72        4.33      4.01 o 
  10  26   3       19.96       16.78      3.87 o 
  11  26   3       34.30       30.35     13.93 o 
 -10  27   3       14.03       17.94      4.95 o 
  -9  27   3       11.57       17.72      3.07 o 
  -8  27   3       33.75       33.72      5.00 o 
  -7  27   3      104.70      111.59      6.49 o 
  -6  27   3       22.65       18.92      4.13 o 
  -5  27   3       13.59       14.27      4.16 o 
  -4  27   3       20.57       25.28      7.15 o 
  -3  27   3        6.02        7.79      3.87 o 
  -2  27   3       35.18       36.58      4.43 o 
  -1  27   3      113.45      106.69      7.41 o 
   0  27   3       66.54       69.16      6.63 o 
   1  27   3      111.66      112.96      6.46 o 
   2  27   3       35.73       37.49      6.54 o 
   3  27   3        5.18        7.29      3.90 o 
   4  27   3       20.71       24.52      4.45 o 
   5  27   3       14.30       15.96      4.21 o 
   6  27   3       24.33       29.48      7.96 o 
   7  27   3      104.76      106.78      5.78 o 
   8  27   3       32.20       34.16      6.29 o 
   9  27   3       11.78       14.85      3.98 o 
  -7  28   3       17.01       14.13      6.41 o 
  -6  28   3        1.77       -0.52      5.76 o 
  -5  28   3       38.18       39.89      5.69 o 
  -4  28   3       57.69       49.95      4.96 o 
  -3  28   3       10.98        9.14      4.08 o 
  -2  28   3       84.18       81.26      6.00 o 
  -1  28   3       27.54       29.59      4.52 o 
   0  28   3       13.34        9.63      4.01 o 
   1  28   3       29.71       24.67      5.65 o 
   2  28   3       81.81       86.54      7.12 o 
   3  28   3       10.00       10.24      4.99 o 
   4  28   3       60.07       61.31      5.01 o 
   5  28   3       36.16       34.12      8.37 o 
   6  28   3        2.15        7.39      7.39 o 
   7  28   3       18.85       19.57      7.39 o 
  -4  29   3        6.81        7.49      6.62 o 
  -3  29   3      163.04      159.80      7.76 o 
  -2  29   3       13.68        7.09      7.10 o 
  -1  29   3        6.36        2.43      4.14 o 
   0  29   3       63.21       66.38      5.56 o 
   1  29   3        8.50        6.84      4.14 o 
   2  29   3       14.77       18.89      4.38 o 
   3  29   3      159.13      147.54      7.64 o 
   4  29   3        6.50       12.42      7.96 o 
   0   0   4      767.53      786.90     26.65 o 
   1   0   4      856.71      905.61     21.60 o 
   2   0   4      192.16      202.97      5.25 o 
   3   0   4      813.49      855.40     20.45 o 
   4   0   4      158.69      149.86      4.59 o 
   5   0   4       46.81       38.31      1.70 o 
   6   0   4      177.06      162.01      4.99 o 
   8   0   4      143.04      149.41      5.54 o 
   9   0   4       12.56       25.79      1.66 o 
  10   0   4      263.01      257.16      7.85 o 
  11   0   4       71.00       74.09      3.06 o 
  12   0   4      198.40      187.46      3.78 o 
  13   0   4      201.05      189.04      4.10 o 
  14   0   4        4.64        5.43      1.75 o 
  15   0   4      151.18      158.67      3.77 o 
  16   0   4       81.89       86.33      2.50 o 
  17   0   4       45.20       50.61      2.23 o 
  18   0   4        0.03       -1.28      1.40 o 
  19   0   4        5.53        5.08      1.56 o 
  20   0   4        9.71        9.04      1.85 o 
  21   0   4        1.70        4.54      2.20 o 
  22   0   4        0.19        2.60      2.35 o 
  23   0   4       14.80       19.05      2.75 o 
 -23   1   4        7.98        3.91      3.72 o 
 -22   1   4       15.79       13.16      2.53 o 
 -21   1   4       83.12       78.88      3.56 o 
 -20   1   4        3.03        2.32      1.78 o 
 -19   1   4        1.58        1.87      1.68 o 
 -18   1   4       50.25       50.52      2.08 o 
 -17   1   4      180.35      180.09      3.88 o 
 -16   1   4      293.31      288.15      6.24 o 
 -15   1   4       14.14       16.88      1.52 o 
 -14   1   4      215.75      215.53      4.80 o 
 -13   1   4      310.37      298.93      5.07 o 
 -12   1   4      211.16      204.94      3.76 o 
 -11   1   4      137.00      129.03      4.63 o 
 -10   1   4      586.59      589.66     16.88 o 
  -9   1   4      138.15      145.36      7.46 o 
  -8   1   4      625.91      615.35     17.71 o 
  -7   1   4      218.91      207.47      5.97 o 
  -6   1   4      319.04      309.42      9.07 o 
  -5   1   4     1352.21     1414.20     38.53 o 
  -4   1   4      670.00      685.79     18.38 o 
  -3   1   4      838.21      826.83     19.97 o 
  -2   1   4     1786.07     1936.98     44.11 o 
  -1   1   4      587.87      571.94     18.89 o 
   0   1   4      517.32      510.96     11.01 o 
   1   1   4      556.39      553.60     11.98 o 
   2   1   4     1727.61     1798.08     39.30 o 
   3   1   4      837.56      842.88     19.97 o 
   4   1   4      633.95      627.50     18.28 o 
   5   1   4     1352.99     1370.06     38.37 o 
   6   1   4      300.84      313.82      9.02 o 
   7   1   4      199.25      181.76      5.87 o 
   8   1   4      638.37      637.40     17.70 o 
   9   1   4      121.60      135.09      4.56 o 
  10   1   4      576.26      592.10     20.67 o 
  11   1   4      150.07      140.15      5.73 o 
  12   1   4      208.36      196.65      3.96 o 
  13   1   4      314.56      303.09      6.11 o 
  14   1   4      224.44      226.51      4.49 o 
  15   1   4       11.58       13.13      1.32 o 
  16   1   4      308.89      308.42      5.55 o 
  17   1   4      188.70      188.41      3.85 o 
  18   1   4       43.52       48.15      2.01 o 
  19   1   4        2.09        0.47      1.50 o 
  20   1   4        1.97        1.64      1.93 o 
  21   1   4       79.03       80.25      3.62 o 
  22   1   4       17.91       19.57      2.64 o 
  23   1   4        7.42        4.57      2.49 o 
  24   1   4       47.78       50.95      6.83 o 
 -23   2   4        1.77        4.42      2.33 o 
 -22   2   4        2.34        2.71      2.36 o 
 -21   2   4        5.76        5.29      2.26 o 
 -20   2   4       28.65       25.31      3.90 o 
 -19   2   4       73.86       79.69      2.91 o 
 -18   2   4        1.53        0.80      1.43 o 
 -17   2   4      109.01      101.45      4.56 o 
 -16   2   4       17.60       16.09      1.64 o 
 -15   2   4        5.94        8.25      1.29 o 
 -14   2   4      158.75      153.79      3.25 o 
 -13   2   4       67.01       65.65      1.83 o 
 -12   2   4      187.38      171.83      3.48 o 
 -11   2   4       50.59       48.47      2.57 o 
 -10   2   4      202.64      199.20      6.34 o 
  -9   2   4       82.44       76.15      3.00 o 
  -8   2   4       30.68       26.77      1.72 o 
  -7   2   4      145.31      147.44      4.69 o 
  -6   2   4      327.78      345.50     12.19 o 
  -5   2   4       41.96       35.12      1.70 o 
  -4   2   4      207.06      196.93      8.04 o 
  -3   2   4      268.83      257.57      7.64 o 
  -2   2   4     1467.29     1488.00     35.79 o 
  -1   2   4      301.50      304.37     12.41 o 
   0   2   4     1130.49     1128.19     23.96 o 
   1   2   4      301.52      296.44      6.01 o 
   2   2   4     1463.54     1523.18     31.99 o 
   3   2   4      269.43      267.68      6.53 o 
   4   2   4      207.35      197.74      5.05 o 
   5   2   4       41.68       38.41      2.86 o 
   6   2   4      320.96      347.48     12.94 o 
   7   2   4      144.49      149.66      5.84 o 
   8   2   4       30.36       28.42      2.93 o 
   9   2   4       82.96       79.21      5.29 o 
  10   2   4      204.70      203.39      7.77 o 
  11   2   4       51.14       47.52      3.01 o 
  12   2   4      190.56      169.75      3.49 o 
  13   2   4       66.36       62.08      2.36 o 
  14   2   4      155.71      148.94      3.31 o 
  15   2   4        6.38        7.96      1.27 o 
  16   2   4       17.42       18.61      2.75 o 
  17   2   4      110.47      107.77      3.16 o 
  18   2   4        1.83        0.53      1.52 o 
  19   2   4       74.14       77.53      2.61 o 
  20   2   4       29.88       30.63      1.90 o 
  21   2   4        5.68        7.19      2.23 o 
  22   2   4        2.60        6.39      2.37 o 
  23   2   4        1.43        1.97      3.12 o 
  24   2   4        0.28        2.76      5.76 o 
 -23   3   4        1.13        1.65      3.66 o 
 -22   3   4       48.03       48.02      2.92 o 
 -21   3   4       19.41       20.74      2.47 o 
 -20   3   4       54.56       57.47      3.89 o 
 -19   3   4       21.72       18.38      2.25 o 
 -18   3   4      151.95      152.92      3.97 o 
 -17   3   4       22.56       24.18      1.64 o 
 -16   3   4       53.79       57.92      2.21 o 
 -15   3   4       70.52       71.33      2.37 o 
 -14   3   4       99.63       96.83      2.54 o 
 -13   3   4      239.92      234.75      4.04 o 
 -12   3   4      271.02      268.90      4.55 o 
 -11   3   4       69.41       71.00      3.06 o 
 -10   3   4      167.61      172.39      6.10 o 
  -9   3   4     1550.98     1502.86     41.72 o 
  -8   3   4      297.30      289.30      8.89 o 
  -7   3   4       55.07       58.03      3.25 o 
  -6   3   4      582.65      589.83     16.82 o 
  -5   3   4      777.59      763.06     22.32 o 
  -4   3   4     1436.76     1520.90     40.98 o 
  -3   3   4      160.58      148.78      4.94 o 
  -2   3   4      970.06      993.00     26.45 o 
  -1   3   4      533.36      558.71     14.73 o 
   0   3   4     2509.86     2559.35     54.11 o 
   1   3   4      494.64      514.13     10.42 o 
   2   3   4      925.57      945.67     18.73 o 
   3   3   4      181.82      175.75      4.27 o 
   4   3   4     1437.71     1461.21     35.36 o 
   5   3   4      799.98      827.82     19.27 o 
   6   3   4      592.80      604.71     20.51 o 
   7   3   4       54.42       55.66      3.82 o 
   8   3   4      323.90      316.45     10.86 o 
   9   3   4     1530.68     1505.03     50.90 o 
  10   3   4      144.34      157.81      9.62 o 
  11   3   4       61.75       57.77      3.60 o 
  12   3   4      264.63      260.55      5.00 o 
  13   3   4      243.72      244.88      5.64 o 
  14   3   4      100.06       94.94      2.97 o 
  15   3   4       76.02       71.45      2.70 o 
  16   3   4       56.98       53.75      2.15 o 
  17   3   4       23.84       24.56      1.83 o 
  18   3   4      157.97      154.54      3.99 o 
  19   3   4       19.41       20.24      2.24 o 
  20   3   4       53.15       55.02      2.56 o 
  21   3   4       21.54       22.25      2.49 o 
  22   3   4       45.56       43.17      3.13 o 
  23   3   4        1.25        1.46      5.36 o 
 -23   4   4       20.58       21.51      3.20 o 
 -22   4   4        3.55        1.01      2.32 o 
 -21   4   4       15.31       10.82      2.33 o 
 -20   4   4       37.17       37.45      2.29 o 
 -19   4   4        0.37        2.06      1.78 o 
 -18   4   4       26.47       27.02      2.37 o 
 -17   4   4       46.07       47.37      2.00 o 
 -16   4   4        5.88        6.00      1.37 o 
 -15   4   4       12.06       14.50      1.83 o 
 -14   4   4       29.81       27.79      1.48 o 
 -13   4   4       46.64       45.25      1.57 o 
 -12   4   4       70.61       70.13      1.78 o 
 -11   4   4       50.40       47.40      2.66 o 
 -10   4   4      377.47      347.75     10.61 o 
  -9   4   4      273.21      268.12      8.10 o 
  -8   4   4      106.80      103.80      3.67 o 
  -7   4   4       54.09       57.21      2.43 o 
  -6   4   4      613.92      605.39     17.27 o 
  -5   4   4      159.01      160.28      5.16 o 
  -4   4   4       52.04       51.62      2.11 o 
  -3   4   4      505.57      536.14     15.25 o 
  -2   4   4      122.03      131.06      5.75 o 
  -1   4   4     1377.58     1416.92     33.24 o 
   0   4   4        1.74        3.57      0.69 o 
   1   4   4     1376.45     1394.58     27.22 o 
   2   4   4      118.10      114.00      3.23 o 
   3   4   4      505.08      545.72     15.15 o 
   4   4   4       51.40       54.04      2.11 o 
   5   4   4      160.30      174.76      9.48 o 
   6   4   4      610.73      617.01     17.18 o 
   7   4   4       54.01       61.56      4.39 o 
   8   4   4      107.40      102.04      4.43 o 
   9   4   4      274.41      263.98      9.84 o 
  10   4   4      379.32      371.32     12.98 o 
  11   4   4       48.85       48.17      1.84 o 
  12   4   4       72.86       69.66      2.08 o 
  13   4   4       47.44       51.42      3.07 o 
  14   4   4       29.85       26.55      1.73 o 
  15   4   4       11.14       12.83      1.64 o 
  16   4   4        5.18        3.50      1.61 o 
  17   4   4       46.17       48.64      2.37 o 
  18   4   4       25.29       34.46      2.41 o 
  19   4   4        0.58        0.40      1.94 o 
  20   4   4       37.11       38.45      2.65 o 
  21   4   4       14.69       13.83      3.53 o 
  22   4   4        3.41        5.41      3.01 o 
  23   4   4       19.94       18.17      3.54 o 
 -23   5   4        5.81        5.69      2.43 o 
 -22   5   4       28.11       26.54      2.71 o 
 -21   5   4       22.40       22.92      2.28 o 
 -20   5   4       41.59       41.95      2.60 o 
 -19   5   4        5.55        6.92      2.19 o 
 -18   5   4      140.72      133.78      7.49 o 
 -17   5   4      241.79      232.69      5.32 o 
 -16   5   4       16.64       15.92      1.56 o 
 -15   5   4       13.50       13.39      1.40 o 
 -14   5   4      198.40      195.41      3.84 o 
 -13   5   4      117.87      111.14      2.59 o 
 -12   5   4      146.80      144.68      2.68 o 
 -11   5   4       51.96       54.99      2.12 o 
 -10   5   4      141.34      148.41      4.99 o 
  -9   5   4      357.59      352.15     10.54 o 
  -8   5   4      937.06      918.60     25.96 o 
  -7   5   4      372.97      377.45     11.13 o 
  -6   5   4      939.25      931.28     26.58 o 
  -5   5   4      222.30      226.59      6.43 o 
  -4   5   4     1487.51     1478.08     41.25 o 
  -3   5   4      163.73      179.73      5.65 o 
  -2   5   4       36.36       38.32      1.61 o 
  -1   5   4     2631.53     2652.08     71.61 o 
   0   5   4     1954.54     2066.95     39.90 o 
   1   5   4     2685.12     2613.16     50.67 o 
   2   5   4       27.54       27.00      1.05 o 
   3   5   4      183.86      195.79      4.92 o 
   4   5   4     1513.90     1513.63     41.11 o 
   5   5   4      198.08      193.87      6.27 o 
   6   5   4      968.18      975.62     26.48 o 
   7   5   4      387.21      388.27     11.06 o 
   8   5   4      941.68      937.10     31.63 o 
   9   5   4      371.20      362.09     12.81 o 
  10   5   4      138.54      141.47      6.01 o 
  11   5   4       46.74       47.46      1.88 o 
  12   5   4      150.91      146.75      3.17 o 
  13   5   4      117.01      109.67      3.13 o 
  14   5   4      182.31      181.36      4.50 o 
  15   5   4       10.82       11.08      1.61 o 
  16   5   4       21.20       22.52      2.29 o 
  17   5   4      238.17      235.95      5.59 o 
  18   5   4      136.15      131.64      4.33 o 
  19   5   4        6.51        4.87      2.47 o 
  20   5   4       43.48       46.66      3.57 o 
  21   5   4       23.16       29.15      2.68 o 
  22   5   4       27.71       33.57      3.59 o 
  23   5   4        5.51        3.73      3.06 o 
 -23   6   4        4.46        6.76      2.26 o 
 -22   6   4        8.21        3.99      2.24 o 
 -21   6   4        1.31        3.39      2.00 o 
 -20   6   4       24.47       18.29      2.09 o 
 -19   6   4        1.38        0.44      2.21 o 
 -18   6   4        9.70       10.98      2.15 o 
 -17   6   4       14.65       17.84      2.08 o 
 -16   6   4        3.31        4.20      1.58 o 
 -15   6   4       42.90       44.02      1.80 o 
 -14   6   4       20.14       23.99      1.48 o 
 -13   6   4       30.45       30.70      1.44 o 
 -12   6   4      110.58      102.48      3.21 o 
 -11   6   4       21.27       23.51      1.15 o 
 -10   6   4      201.08      202.56      6.37 o 
  -9   6   4      165.80      164.74      5.40 o 
  -8   6   4       66.97       62.00      2.76 o 
  -7   6   4      315.82      326.52      9.42 o 
  -6   6   4       54.29       55.97      2.45 o 
  -5   6   4     1470.91     1434.67     39.31 o 
  -4   6   4      105.95      108.94      3.98 o 
  -3   6   4      492.61      503.56     17.54 o 
  -2   6   4     2124.95     2161.27     71.83 o 
  -1   6   4      432.37      439.72     12.46 o 
   0   6   4     1191.59     1268.59     34.92 o 
   1   6   4      432.04      440.11     11.62 o 
   2   6   4     2140.98     2132.29     45.42 o 
   3   6   4      493.95      489.88     10.79 o 
   4   6   4      105.46      104.29      2.71 o 
   5   6   4     1470.01     1408.71     33.83 o 
   6   6   4       57.74       59.97      2.38 o 
   7   6   4      317.18      309.02      9.29 o 
   8   6   4       68.61       70.63      2.77 o 
   9   6   4      164.09      158.03      6.43 o 
  10   6   4      199.15      183.81      7.62 o 
  11   6   4       20.66       24.57      1.18 o 
  12   6   4      107.92      102.25      2.39 o 
  13   6   4       29.79       29.37      1.75 o 
  14   6   4       19.95       21.87      1.67 o 
  15   6   4       42.83       43.19      2.18 o 
  16   6   4        2.88        5.88      1.65 o 
  17   6   4       13.92       14.67      2.18 o 
  18   6   4        9.63        9.99      1.89 o 
  19   6   4        1.42       -0.18      2.01 o 
  20   6   4       25.26       25.92      2.53 o 
  21   6   4        1.56        2.12      2.29 o 
  22   6   4        8.16        3.83      2.66 o 
  23   6   4        4.96        5.22      3.85 o 
 -23   7   4        7.84        6.06      2.31 o 
 -22   7   4       25.81       23.54      2.44 o 
 -21   7   4       29.09       29.82      2.55 o 
 -20   7   4       14.68       13.02      2.87 o 
 -19   7   4       32.24       31.41      2.99 o 
 -18   7   4       42.86       42.40      2.89 o 
 -17   7   4       60.14       64.94      3.10 o 
 -16   7   4      111.39      106.36      3.21 o 
 -15   7   4       24.79       25.45      1.60 o 
 -14   7   4      118.39      114.70      2.95 o 
 -13   7   4      106.68      106.42      2.73 o 
 -12   7   4      215.71      211.46      3.73 o 
 -11   7   4       69.17       71.14      1.80 o 
 -10   7   4      563.78      536.66     10.93 o 
  -9   7   4      846.95      832.59     23.43 o 
  -8   7   4      731.04      712.62     20.63 o 
  -7   7   4      178.98      165.94      6.50 o 
  -6   7   4      965.65      942.44     30.30 o 
  -5   7   4      586.93      584.87     14.22 o 
  -4   7   4     1816.33     1795.48     60.21 o 
  -3   7   4      575.60      590.76     15.94 o 
  -2   7   4      443.01      437.38     12.82 o 
  -1   7   4      630.98      673.14     18.65 o 
   0   7   4      165.68      153.11      4.81 o 
   1   7   4      620.92      660.59     14.34 o 
   2   7   4      464.70      462.12     11.06 o 
   3   7   4      545.98      544.83     13.70 o 
   4   7   4     1823.68     1788.95     38.06 o 
   5   7   4      595.03      576.18     14.13 o 
   6   7   4      897.47      851.28     21.23 o 
   7   7   4      166.27      156.67      5.17 o 
   8   7   4      762.59      739.40     17.75 o 
   9   7   4      857.23      823.57     20.13 o 
  10   7   4      557.66      516.92      8.60 o 
  11   7   4       77.84       75.84      2.27 o 
  12   7   4      228.84      210.78      4.56 o 
  13   7   4      107.29      104.88      3.09 o 
  14   7   4      121.40      123.57      3.38 o 
  15   7   4       22.30       18.58      1.75 o 
  16   7   4      104.04       98.47      3.30 o 
  17   7   4       58.13       61.49      2.75 o 
  18   7   4       45.32       47.01      2.46 o 
  19   7   4       32.80       36.18      2.66 o 
  20   7   4       14.85       16.40      2.45 o 
  21   7   4       28.13       30.09      2.56 o 
  22   7   4       24.96       20.94      2.93 o 
  23   7   4        8.50        7.41      2.86 o 
 -23   8   4       13.22       10.22      2.84 o 
 -22   8   4        9.32       11.46      2.36 o 
 -21   8   4        2.05        6.94      2.23 o 
 -20   8   4       48.40       51.17      3.48 o 
 -19   8   4        5.34        8.15      2.61 o 
 -18   8   4       14.81       13.53      2.61 o 
 -17   8   4        7.20        9.03      1.96 o 
 -16   8   4       54.93       49.54      2.81 o 
 -15   8   4        2.45        1.35      1.58 o 
 -14   8   4       25.53       28.60      1.64 o 
 -13   8   4      104.96      102.96      2.70 o 
 -12   8   4       28.55       30.58      1.35 o 
 -11   8   4       61.96       65.46      1.90 o 
 -10   8   4       62.92       65.49      1.84 o 
  -9   8   4       30.36       33.69      2.69 o 
  -8   8   4      477.71      472.92     13.45 o 
  -7   8   4      301.46      301.43      8.94 o 
  -6   8   4      404.36      401.46     12.59 o 
  -5   8   4        4.63        6.96      1.64 o 
  -4   8   4      633.53      634.15     21.80 o 
  -3   8   4       67.43       75.98      4.21 o 
  -2   8   4     1129.42     1128.63     30.93 o 
  -1   8   4      423.26      426.61     13.68 o 
   0   8   4      256.70      260.39      7.70 o 
   1   8   4      422.57      431.06     12.21 o 
   2   8   4     1119.48     1109.40     26.69 o 
   3   8   4       67.13       80.87      3.95 o 
   4   8   4      631.49      631.05     15.35 o 
   5   8   4        4.27        5.60      1.94 o 
   6   8   4      411.80      418.03     10.24 o 
   7   8   4      300.23      287.04      7.50 o 
   8   8   4      472.49      451.30     11.49 o 
   9   8   4       30.16       28.79      1.75 o 
  10   8   4       62.13       61.70      1.68 o 
  11   8   4       60.32       62.71      1.72 o 
  12   8   4       26.97       30.09      1.73 o 
  13   8   4      106.36      102.13      3.02 o 
  14   8   4       26.72       26.43      1.80 o 
  15   8   4        2.75        4.18      1.58 o 
  16   8   4       57.11       52.10      2.50 o 
  17   8   4        7.68        6.95      1.80 o 
  18   8   4       15.31       16.39      2.04 o 
  19   8   4        5.14        2.77      1.88 o 
  20   8   4       48.03       44.71      3.45 o 
  21   8   4        1.87        2.29      2.24 o 
  22   8   4        8.92        5.23      2.35 o 
  23   8   4       13.94       11.76      3.30 o 
 -22   9   4       12.49       12.99      2.33 o 
 -21   9   4       51.12       52.54      5.30 o 
 -20   9   4       25.01       23.13      3.06 o 
 -19   9   4       11.49       11.23      5.97 o 
 -18   9   4       75.97       76.76      4.10 o 
 -17   9   4       94.89       99.38      5.37 o 
 -16   9   4      224.10      232.30     10.45 o 
 -15   9   4        3.23        4.09      2.39 o 
 -14   9   4      179.00      172.14      4.12 o 
 -13   9   4      272.31      267.85      5.06 o 
 -12   9   4      127.47      125.76      3.18 o 
 -11   9   4       20.64       23.73      1.19 o 
 -10   9   4      221.59      223.30      3.87 o 
  -9   9   4      218.73      215.57      4.18 o 
  -8   9   4      681.17      648.42     18.00 o 
  -7   9   4       58.32       57.98      2.63 o 
  -6   9   4      191.41      188.81      5.89 o 
  -5   9   4      742.32      772.79     29.92 o 
  -4   9   4       60.70       69.33      5.68 o 
  -3   9   4      264.68      294.14      8.30 o 
  -2   9   4      550.38      595.16     20.36 o 
  -1   9   4      202.90      190.21      6.08 o 
   0   9   4     2559.31     2502.12     68.57 o 
   1   9   4      215.09      208.16      7.49 o 
   2   9   4      565.34      618.90     17.12 o 
   3   9   4      243.22      262.05      8.18 o 
   4   9   4       60.15       65.87      3.19 o 
   5   9   4      755.57      778.48     18.78 o 
   6   9   4      192.23      182.48      5.01 o 
   7   9   4       51.70       53.71      2.55 o 
   8   9   4      649.61      611.06     15.41 o 
   9   9   4      216.08      210.92      3.67 o 
  10   9   4      230.78      234.16      3.93 o 
  11   9   4       23.24       27.89      1.72 o 
  12   9   4      136.22      126.74      3.51 o 
  13   9   4      266.35      260.26      5.91 o 
  14   9   4      168.74      158.43      4.27 o 
  15   9   4        4.55        4.26      1.64 o 
  16   9   4      233.52      231.63      5.56 o 
  17   9   4       96.33       99.41      3.43 o 
  18   9   4       69.54       72.26      3.14 o 
  19   9   4       13.12       12.61      2.04 o 
  20   9   4       28.83       31.09      2.84 o 
  21   9   4       50.72       57.00      4.49 o 
  22   9   4       13.63       15.46      2.45 o 
 -22  10   4       18.57       17.03      2.32 o 
 -21  10   4       16.17       15.50      2.37 o 
 -20  10   4       10.79       10.34      5.11 o 
 -19  10   4       57.02       67.62      3.96 o 
 -18  10   4       19.33       17.34      2.89 o 
 -17  10   4       15.03       13.64      2.61 o 
 -16  10   4        2.64        1.49      2.37 o 
 -15  10   4       45.74       43.89      3.49 o 
 -14  10   4      151.51      149.56      6.72 o 
 -13  10   4       19.45       18.67      2.84 o 
 -12  10   4       13.49       14.11      1.57 o 
 -11  10   4       27.45       26.70      1.40 o 
 -10  10   4      159.57      152.59      3.18 o 
  -9  10   4      287.07      287.14      5.26 o 
  -8  10   4       80.97       85.56      2.46 o 
  -7  10   4      333.16      344.46     12.50 o 
  -6  10   4      164.81      166.41      5.38 o 
  -5  10   4       28.78       33.36      3.32 o 
  -4  10   4      283.21      295.34      9.31 o 
  -3  10   4       80.81       74.71      2.97 o 
  -2  10   4      247.42      266.51      9.32 o 
  -1  10   4      172.21      186.26      5.86 o 
   0  10   4      729.52      768.79     26.49 o 
   1  10   4      172.04      192.58      7.25 o 
   2  10   4      247.16      276.95     10.98 o 
   3  10   4       80.81       73.72      2.87 o 
   4  10   4      280.50      290.67      7.50 o 
   5  10   4       28.32       27.44      1.62 o 
   6  10   4      163.83      160.35      4.96 o 
   7  10   4      331.18      340.19      8.75 o 
   8  10   4       81.38       83.84      2.15 o 
   9  10   4      289.79      277.08      4.94 o 
  10  10   4      165.17      156.89      3.30 o 
  11  10   4       28.30       33.78      4.14 o 
  12  10   4       13.52       14.61      1.61 o 
  13  10   4       20.24       20.41      1.90 o 
  14  10   4      151.25      148.04      3.97 o 
  15  10   4       46.63       46.75      2.21 o 
  16  10   4        2.53        2.75      1.71 o 
  17  10   4       14.66       17.04      1.92 o 
  18  10   4       19.97       22.39      2.00 o 
  19  10   4       55.79       60.31      2.75 o 
  20  10   4        9.89       13.48      2.15 o 
  21  10   4       16.58       19.23      2.80 o 
  22  10   4       17.91       19.63      3.45 o 
 -22  11   4        1.23        1.66      2.26 o 
 -21  11   4       35.27       36.26      3.57 o 
 -20  11   4       71.56       72.44     11.71 o 
 -19  11   4        5.48        5.65      2.59 o 
 -18  11   4       29.12       28.43      3.14 o 
 -17  11   4       17.10       17.06      3.65 o 
 -16  11   4       22.23       22.80      2.76 o 
 -15  11   4       53.57       52.91      3.62 o 
 -14  11   4      129.50      133.27      6.60 o 
 -13  11   4      524.32      527.35     14.05 o 
 -12  11   4      405.40      406.17     11.11 o 
 -11  11   4       60.53       56.46      2.60 o 
 -10  11   4      252.94      240.54      4.88 o 
  -9  11   4      204.97      200.52      3.99 o 
  -8  11   4      281.43      276.43      6.50 o 
  -7  11   4       24.16       28.13      1.56 o 
  -6  11   4      826.00      855.28     23.44 o 
  -5  11   4      566.95      572.24     17.29 o 
  -4  11   4      401.66      391.45     11.76 o 
  -3  11   4      129.82      123.32      4.36 o 
  -2  11   4      491.58      490.10     13.76 o 
  -1  11   4       32.44       41.67      2.16 o 
   0  11   4      707.42      725.04     25.08 o 
   1  11   4       31.35       36.82      2.64 o 
   2  11   4      469.36      458.83     16.86 o 
   3  11   4      132.62      127.68      4.31 o 
   4  11   4      429.83      414.52     11.76 o 
   5  11   4      568.68      559.41     13.91 o 
   6  11   4      805.47      812.05     20.19 o 
   7  11   4       25.59       28.73      1.57 o 
   8  11   4      308.10      298.78      4.62 o 
   9  11   4      205.43      200.69      3.42 o 
  10  11   4      227.32      217.18      4.76 o 
  11  11   4       54.73       53.29      2.22 o 
  12  11   4      416.01      400.35      9.01 o 
  13  11   4      523.91      516.91     10.35 o 
  14  11   4      136.14      134.98      3.66 o 
  15  11   4       58.21       62.43      3.05 o 
  16  11   4       17.18       14.25      1.81 o 
  17  11   4       18.04       18.20      1.95 o 
  18  11   4       29.86       33.08      2.21 o 
  19  11   4        4.54        4.96      1.97 o 
  20  11   4       69.64       69.48      6.09 o 
  21  11   4       33.64       31.49      3.51 o 
  22  11   4        1.17        2.80      2.40 o 
 -21  12   4       10.32        8.12      3.82 o 
 -20  12   4       24.45       25.04      3.36 o 
 -19  12   4       41.27       49.88      6.22 o 
 -18  12   4      109.12      104.88      4.92 o 
 -17  12   4        0.16        1.62      3.21 o 
 -16  12   4       42.17       38.08      3.09 o 
 -15  12   4      113.73      111.53      4.71 o 
 -14  12   4       16.90       17.22      1.97 o 
 -13  12   4        6.68        6.33      2.30 o 
 -12  12   4       30.40       33.76      2.71 o 
 -11  12   4      105.53       99.50      4.23 o 
 -10  12   4       73.55       75.79      2.76 o 
  -9  12   4       80.29       77.18      2.73 o 
  -8  12   4      446.39      451.68      8.29 o 
  -7  12   4       26.30       28.95      1.85 o 
  -6  12   4      423.92      408.13      9.37 o 
  -5  12   4      112.17      115.25      4.26 o 
  -4  12   4       61.73       65.13      2.91 o 
  -3  12   4       18.11       17.57      2.03 o 
  -2  12   4      321.57      332.86     12.06 o 
  -1  12   4      186.61      191.46      7.30 o 
   0  12   4      485.21      473.36     16.80 o 
   1  12   4      186.50      177.61      7.22 o 
   2  12   4      326.28      326.42     12.07 o 
   3  12   4       18.21       18.11      1.71 o 
   4  12   4       60.44       61.57      3.01 o 
   5  12   4      112.29      116.70      4.30 o 
   6  12   4      426.43      424.29      7.18 o 
   7  12   4       26.04       28.69      1.38 o 
   8  12   4      446.10      434.75      6.70 o 
   9  12   4       82.47       82.09      2.12 o 
  10  12   4       72.96       76.17      4.02 o 
  11  12   4      105.74      102.38      2.87 o 
  12  12   4       29.41       31.77      2.02 o 
  13  12   4        6.89       10.46      1.79 o 
  14  12   4       17.61       18.01      2.03 o 
  15  12   4      110.68      106.74      3.80 o 
  16  12   4       42.46       42.97      3.41 o 
  17  12   4        0.23        0.50      1.74 o 
  18  12   4      106.72      108.81      3.50 o 
  19  12   4       42.53       44.64      2.61 o 
  20  12   4       26.12       26.22      4.69 o 
  21  12   4        9.86        8.54      2.37 o 
 -21  13   4        1.97        5.35      3.04 o 
 -20  13   4        9.23       11.64      3.19 o 
 -19  13   4       16.23       19.71      3.45 o 
 -18  13   4       82.60       82.72      4.57 o 
 -17  13   4      135.27      133.12      5.33 o 
 -16  13   4      272.39      263.47      8.43 o 
 -15  13   4        7.74       11.15      3.17 o 
 -14  13   4       74.28       74.27      3.11 o 
 -13  13   4       35.44       37.21      4.51 o 
 -12  13   4       31.59       30.51      2.80 o 
 -11  13   4       17.33       16.71      2.34 o 
 -10  13   4      184.22      184.35      4.88 o 
  -9  13   4      447.90      457.54      9.96 o 
  -8  13   4      209.48      211.12      4.30 o 
  -7  13   4      121.57      121.79      2.66 o 
  -6  13   4      223.03      228.71      4.11 o 
  -5  13   4      579.97      570.13     10.88 o 
  -4  13   4      765.31      706.36     16.08 o 
  -3  13   4       35.58       39.94      2.45 o 
  -2  13   4      263.10      270.76     10.24 o 
  -1  13   4      200.69      187.58      7.68 o 
   0  13   4       57.50       59.62      3.47 o 
   1  13   4      207.17      203.78     11.36 o 
   2  13   4      267.97      275.49     14.41 o 
   3  13   4       42.33       42.26      3.41 o 
   4  13   4      758.06      721.73     15.14 o 
   5  13   4      577.88      552.34     10.10 o 
   6  13   4      245.97      246.80      4.85 o 
   7  13   4      134.88      128.88      2.61 o 
   8  13   4      210.41      212.69      3.99 o 
   9  13   4      438.60      444.29      8.52 o 
  10  13   4      181.81      180.86      4.03 o 
  11  13   4       13.98       16.03      1.59 o 
  12  13   4       29.47       30.65      1.72 o 
  13  13   4       38.40       42.57      2.31 o 
  14  13   4       66.43       64.28      3.08 o 
  15  13   4        8.43        7.82      2.04 o 
  16  13   4      278.70      274.40      6.73 o 
  17  13   4      133.15      128.90      3.80 o 
  18  13   4       77.02       78.03      3.11 o 
  19  13   4       16.39       19.84      2.17 o 
  20  13   4       11.52       10.17      2.39 o 
  21  13   4        2.75        3.92      2.75 o 
 -21  14   4        5.10        3.00      4.55 o 
 -20  14   4       11.06        8.40      3.45 o 
 -19  14   4       11.19       10.87      3.07 o 
 -18  14   4        9.08        7.81      3.00 o 
 -17  14   4        1.41        2.99      2.67 o 
 -16  14   4        6.42        5.82      2.73 o 
 -15  14   4       97.13       92.59      3.52 o 
 -14  14   4       65.76       70.04      4.99 o 
 -13  14   4        0.68        1.89      2.13 o 
 -12  14   4       67.36       65.33      3.88 o 
 -11  14   4       36.90       42.32      2.85 o 
 -10  14   4       32.14       38.41      2.72 o 
  -9  14   4      155.73      153.83      4.46 o 
  -8  14   4       83.28       91.10      3.15 o 
  -7  14   4        4.11        4.72      1.15 o 
  -6  14   4      240.74      237.62      4.00 o 
  -5  14   4      105.29      105.03      2.24 o 
  -4  14   4       12.91       13.01      1.02 o 
  -3  14   4       25.98       32.14      1.49 o 
  -2  14   4      407.06      406.59      8.89 o 
  -1  14   4       45.51       42.48      1.81 o 
   0  14   4      280.16      271.54      6.01 o 
   1  14   4       45.54       47.47      1.73 o 
   2  14   4      408.81      398.35      7.99 o 
   3  14   4       25.86       31.19      1.61 o 
   4  14   4       12.91       13.51      1.23 o 
   5  14   4      107.28      105.24      2.63 o 
   6  14   4      239.99      236.97      5.33 o 
   7  14   4        4.33        2.87      1.52 o 
   8  14   4       81.32       84.86      2.71 o 
   9  14   4      154.27      154.79      3.68 o 
  10  14   4       29.65       35.27      1.84 o 
  11  14   4       35.55       38.37      1.99 o 
  12  14   4       69.62       67.00      2.56 o 
  13  14   4        0.88        2.74      1.83 o 
  14  14   4       64.73       65.39      3.05 o 
  15  14   4       97.43       94.37      3.55 o 
  16  14   4        5.68        8.40      2.08 o 
  17  14   4        1.63        2.03      2.11 o 
  18  14   4       10.20       10.65      2.29 o 
  19  14   4       11.46       13.10      2.60 o 
  20  14   4       11.13       12.82      2.65 o 
  21  14   4        5.38        7.71      3.57 o 
 -20  15   4       42.76       41.06      8.13 o 
 -19  15   4       12.02        9.38      3.22 o 
 -18  15   4       33.29       31.03      3.50 o 
 -17  15   4       77.05       81.00      8.21 o 
 -16  15   4        0.09        1.52      2.16 o 
 -15  15   4       24.27       27.77      2.36 o 
 -14  15   4      103.22       99.61      3.76 o 
 -13  15   4      106.50      102.69      4.68 o 
 -12  15   4      100.41       98.46      4.40 o 
 -11  15   4       37.39       41.53      3.00 o 
 -10  15   4      153.55      148.51      5.42 o 
  -9  15   4       84.25       84.60      3.29 o 
  -8  15   4      377.78      385.82      7.67 o 
  -7  15   4       99.77      101.25      3.57 o 
  -6  15   4      173.60      163.97      3.32 o 
  -5  15   4       21.09       26.58      1.71 o 
  -4  15   4      860.55      841.59     12.98 o 
  -3  15   4      210.34      201.92      3.70 o 
  -2  15   4       85.80       82.29      2.03 o 
  -1  15   4      288.05      277.64      4.69 o 
   0  15   4       23.53       24.08      1.42 o 
   1  15   4      282.09      269.99      7.12 o 
   2  15   4       72.11       70.65      2.48 o 
   3  15   4      216.83      202.85      4.94 o 
   4  15   4      869.77      827.71     18.95 o 
   5  15   4       18.63       20.19      1.83 o 
   6  15   4      159.04      148.21      3.95 o 
   7  15   4       91.34       92.52      3.38 o 
   8  15   4      389.69      384.10      7.54 o 
   9  15   4       89.12       87.62      2.77 o 
  10  15   4      148.84      145.75      3.66 o 
  11  15   4       42.90       43.75      2.14 o 
  12  15   4       98.32       92.10      3.02 o 
  13  15   4      104.00      102.52      3.60 o 
  14  15   4      101.56      103.29      3.68 o 
  15  15   4       21.22       21.14      2.33 o 
  16  15   4        0.65        0.71      1.99 o 
  17  15   4       77.66       81.95      3.77 o 
  18  15   4       37.83       43.88      3.05 o 
  19  15   4       12.98       12.22      2.68 o 
  20  15   4       42.11       41.26      3.75 o 
 -20  16   4       26.81       18.44      4.71 o 
 -19  16   4        6.18        2.92      3.10 o 
 -18  16   4       16.68       20.04      3.69 o 
 -17  16   4       13.14       12.84      2.45 o 
 -16  16   4       27.52       27.98      2.58 o 
 -15  16   4       40.73       41.69      2.64 o 
 -14  16   4        1.30        0.23      1.99 o 
 -13  16   4        8.05        8.88      2.67 o 
 -12  16   4        3.80        6.48      2.43 o 
 -11  16   4        4.25        5.22      2.46 o 
 -10  16   4      190.29      200.25      6.49 o 
  -9  16   4        5.75       11.22      2.07 o 
  -8  16   4      142.85      143.63      3.86 o 
  -7  16   4       55.80       52.22      2.12 o 
  -6  16   4       75.18       73.58      2.48 o 
  -5  16   4        4.26        4.43      1.32 o 
  -4  16   4      117.24      115.06      2.91 o 
  -3  16   4      141.50      139.30      3.10 o 
  -2  16   4      182.49      179.51      3.56 o 
  -1  16   4       23.67       26.91      1.56 o 
   0  16   4       41.99       41.14      2.22 o 
   1  16   4       23.73       26.60      2.71 o 
   2  16   4      178.35      173.68      4.34 o 
   3  16   4      141.24      142.43      3.63 o 
   4  16   4      117.45      109.09      3.90 o 
   5  16   4        3.93        5.64      1.96 o 
   6  16   4       78.15       75.14      3.01 o 
   7  16   4       56.78       50.85      2.53 o 
   8  16   4      140.05      139.08      4.26 o 
   9  16   4        5.85        7.96      1.54 o 
  10  16   4      192.24      194.04      4.50 o 
  11  16   4        3.87        4.14      1.66 o 
  12  16   4        3.17        5.20      1.72 o 
  13  16   4        7.49        9.34      2.12 o 
  14  16   4        1.53        0.29      2.02 o 
  15  16   4       41.97       36.74      3.51 o 
  16  16   4       29.02       29.49      3.78 o 
  17  16   4       13.26       12.01      2.30 o 
  18  16   4       15.57       15.71      2.76 o 
  19  16   4        6.50        5.30      2.59 o 
  20  16   4       27.28       27.53      4.06 o 
 -19  17   4        6.98        3.48      3.30 o 
 -18  17   4       60.97       58.80      4.10 o 
 -17  17   4        8.96        8.01      2.41 o 
 -16  17   4       29.60       31.12      2.62 o 
 -15  17   4        0.38       -0.72      2.10 o 
 -14  17   4       42.58       40.37      2.68 o 
 -13  17   4      116.33      115.55      5.66 o 
 -12  17   4      117.46      117.81      5.15 o 
 -11  17   4       89.98       96.79      4.67 o 
 -10  17   4       21.43       34.31      7.05 o 
  -9  17   4      208.51      214.41      5.15 o 
  -8  17   4      178.24      178.48      4.58 o 
  -7  17   4       38.90       39.22      1.93 o 
  -6  17   4      219.09      216.50      4.49 o 
  -5  17   4      254.43      252.55      5.03 o 
  -4  17   4      122.01      117.24      3.03 o 
  -3  17   4      122.12      118.21      2.99 o 
  -2  17   4       39.06       41.08      2.33 o 
  -1  17   4      177.08      180.29      4.40 o 
   0  17   4     1650.06     1585.12     30.42 o 
   1  17   4      173.25      166.63      4.31 o 
   2  17   4       43.17       47.41      2.17 o 
   3  17   4      110.68      106.20      3.39 o 
   4  17   4      105.93      106.77      4.01 o 
   5  17   4      256.19      244.71      5.79 o 
   6  17   4      212.68      197.67      6.05 o 
   7  17   4       33.34       31.65      3.85 o 
   8  17   4      177.94      170.29      5.53 o 
   9  17   4      207.58      201.16      5.06 o 
  10  17   4       26.76       31.91      2.68 o 
  11  17   4       95.64       94.19      3.27 o 
  12  17   4      120.86      122.45      4.43 o 
  13  17   4      117.07      113.90      4.34 o 
  14  17   4       39.20       38.95      3.25 o 
  15  17   4        0.12       -1.33      2.15 o 
  16  17   4       33.39       35.74      3.96 o 
  17  17   4        8.79        8.89      2.33 o 
  18  17   4       60.42       60.35      6.01 o 
  19  17   4        6.61        7.44      2.66 o 
 -18  18   4        5.54        3.37      3.17 o 
 -17  18   4        0.68       -0.89      2.39 o 
 -16  18   4       19.99       17.75      2.51 o 
 -15  18   4        5.91        6.50      2.49 o 
 -14  18   4        7.99        8.96      2.27 o 
 -13  18   4        1.49        2.12      2.87 o 
 -12  18   4       49.02       49.58      3.53 o 
 -11  18   4        5.39        5.10      4.38 o 
 -10  18   4       18.20       18.73      2.25 o 
  -9  18   4        7.37        5.99      1.91 o 
  -8  18   4       96.62       96.72      3.35 o 
  -7  18   4       64.51       65.43      2.80 o 
  -6  18   4       10.28       11.74      1.64 o 
  -5  18   4      125.69      119.00      3.21 o 
  -4  18   4      291.66      299.29      6.65 o 
  -3  18   4       91.45       97.51      3.17 o 
  -2  18   4      246.76      247.27      5.80 o 
  -1  18   4       87.09       91.26      3.11 o 
   0  18   4        0.22        2.50      1.57 o 
   1  18   4       86.23       91.85      3.16 o 
   2  18   4      252.38      248.91      5.73 o 
   3  18   4       91.40       90.41      4.09 o 
   4  18   4      289.12      290.28      7.85 o 
   5  18   4      125.34      113.13      3.64 o 
   6  18   4        9.86        5.85      1.75 o 
   7  18   4       63.52       64.09      2.94 o 
   8  18   4       99.87       97.28      4.25 o 
   9  18   4        8.04        8.64      2.23 o 
  10  18   4       17.33       20.27      2.05 o 
  11  18   4        5.84        2.55      1.78 o 
  12  18   4       48.88       46.89      4.56 o 
  13  18   4        1.60        0.58      2.21 o 
  14  18   4        7.47        9.83      2.26 o 
  15  18   4        6.42        6.59      2.29 o 
  16  18   4       20.38       19.80      2.58 o 
  17  18   4        0.82       -1.16      2.25 o 
  18  18   4        5.99        3.02      2.63 o 
 -18  19   4       33.71       33.72      5.73 o 
 -17  19   4       12.08       10.12      2.51 o 
 -16  19   4       53.08       55.77      3.10 o 
 -15  19   4        6.22        9.37      2.45 o 
 -14  19   4       41.44       41.45      3.08 o 
 -13  19   4       35.24       38.93      3.49 o 
 -12  19   4       21.34       23.17      3.78 o 
 -11  19   4       59.92       55.73      3.01 o 
 -10  19   4      140.28      138.29      4.17 o 
  -9  19   4      210.58      216.48      5.34 o 
  -8  19   4       65.91       67.45      2.93 o 
  -7  19   4       19.90       22.56      2.15 o 
  -6  19   4       15.57       16.82      2.38 o 
  -5  19   4       21.63       21.38      2.09 o 
  -4  19   4      189.55      179.98      4.78 o 
  -3  19   4      255.51      249.27      5.99 o 
  -2  19   4      239.52      228.22      5.51 o 
  -1  19   4      222.01      210.69      5.38 o 
   0  19   4      273.78      265.03      6.13 o 
   1  19   4      239.23      236.96      5.45 o 
   2  19   4      236.08      228.53      5.48 o 
   3  19   4      257.43      260.91      7.11 o 
   4  19   4      199.81      196.69      6.98 o 
   5  19   4       19.70       23.19      2.45 o 
   6  19   4       22.08       24.60      1.99 o 
   7  19   4       22.57       24.55      2.03 o 
   8  19   4       64.81       68.47      2.79 o 
   9  19   4      215.03      200.14      5.42 o 
  10  19   4      139.03      140.25      4.25 o 
  11  19   4       55.27       53.54      4.03 o 
  12  19   4       21.47       26.21      2.91 o 
  13  19   4       33.86       32.37      2.70 o 
  14  19   4       41.99       39.41      2.73 o 
  15  19   4        7.65        8.83      2.43 o 
  16  19   4       49.81       49.34      3.88 o 
  17  19   4       10.64       10.94      2.70 o 
  18  19   4       32.72       32.11      3.10 o 
 -17  20   4       11.86       13.38      3.54 o 
 -16  20   4       18.37       17.46      2.61 o 
 -15  20   4        3.13        5.00      2.47 o 
 -14  20   4       17.10       19.18      2.56 o 
 -13  20   4       16.42       15.17      3.27 o 
 -12  20   4       18.92       22.24      3.34 o 
 -11  20   4       41.62       40.10      4.22 o 
 -10  20   4       83.52       85.19      3.50 o 
  -9  20   4        7.92        9.39      2.11 o 
  -8  20   4        6.48        4.75      2.35 o 
  -7  20   4        4.50        3.08      2.34 o 
  -6  20   4        1.21        0.43      2.19 o 
  -5  20   4       19.51       23.61      2.60 o 
  -4  20   4       35.18       38.36      2.38 o 
  -3  20   4      131.83      125.78      3.99 o 
  -2  20   4        7.21        5.65      1.84 o 
  -1  20   4      228.09      226.52      5.49 o 
   0  20   4       73.91       69.76      3.00 o 
   1  20   4      230.13      219.03      5.37 o 
   2  20   4        6.54       12.49      2.29 o 
   3  20   4      132.36      135.07      4.76 o 
   4  20   4       35.68       35.15      5.53 o 
   5  20   4       19.58       24.45      2.56 o 
   6  20   4        0.90        0.85      1.95 o 
   7  20   4        4.68        5.53      1.92 o 
   8  20   4        5.83        7.91      2.07 o 
   9  20   4        8.48        7.15      1.97 o 
  10  20   4       87.33       80.99      3.25 o 
  11  20   4       40.84       40.82      2.89 o 
  12  20   4       17.51       18.35      2.55 o 
  13  20   4       16.97       13.46      2.41 o 
  14  20   4       16.75       16.68      2.58 o 
  15  20   4        2.73        0.45      2.43 o 
  16  20   4       17.44       13.77      4.50 o 
  17  20   4       11.63       12.10      2.84 o 
 -16  21   4       29.73       29.25      2.87 o 
 -15  21   4       32.68       40.21      2.95 o 
 -14  21   4       28.18       29.62      3.82 o 
 -13  21   4       24.44       23.72      2.70 o 
 -12  21   4       54.93       62.04      3.34 o 
 -11  21   4       30.00       27.11      2.76 o 
 -10  21   4      132.79      130.15      5.15 o 
  -9  21   4       23.06       21.19      2.84 o 
  -8  21   4       76.18       80.65      4.03 o 
  -7  21   4       26.88       25.59      2.99 o 
  -6  21   4      112.68      110.97      5.13 o 
  -5  21   4      215.96      216.68      9.68 o 
  -4  21   4       71.08       72.24      3.26 o 
  -3  21   4       30.52       35.24      2.35 o 
  -2  21   4      102.73      104.77      3.68 o 
  -1  21   4      182.10      174.88      4.73 o 
   0  21   4        5.81        6.24      1.92 o 
   1  21   4      178.87      171.48      5.62 o 
   2  21   4      107.79      114.03      4.48 o 
   3  21   4       25.47       26.22      2.68 o 
   4  21   4       72.01       75.32      3.85 o 
   5  21   4      223.59      216.33      7.49 o 
   6  21   4      111.22      112.01      3.91 o 
   7  21   4       30.42       33.54      2.37 o 
   8  21   4       77.17       71.11      4.25 o 
   9  21   4       18.82       25.29      2.98 o 
  10  21   4      128.26      127.65      3.91 o 
  11  21   4       26.56       27.99      2.68 o 
  12  21   4       58.49       56.81      5.31 o 
  13  21   4       25.61       24.82      2.66 o 
  14  21   4       26.69       24.34      3.17 o 
  15  21   4       35.79       34.47      2.87 o 
  16  21   4       31.56       27.53      6.37 o 
 -15  22   4       57.09       58.51      3.55 o 
 -14  22   4       34.97       41.36      3.97 o 
 -13  22   4       29.03       28.93      5.60 o 
 -12  22   4       33.28       33.08      3.61 o 
 -11  22   4       27.63       25.12      3.61 o 
 -10  22   4       43.08       48.06      3.44 o 
  -9  22   4       34.11       35.31      3.26 o 
  -8  22   4        2.47        3.02      2.70 o 
  -7  22   4       73.99       76.77      4.04 o 
  -6  22   4        9.33       10.83      3.76 o 
  -5  22   4       49.31       48.56      3.35 o 
  -4  22   4        3.36        3.62      3.01 o 
  -3  22   4        5.28        4.52      2.16 o 
  -2  22   4       51.12       51.01      2.79 o 
  -1  22   4       12.19       12.66      2.15 o 
   0  22   4       29.72       28.64      2.82 o 
   1  22   4       11.92       11.56      2.67 o 
   2  22   4       50.86       52.67      3.28 o 
   3  22   4        5.54        6.02      2.54 o 
   4  22   4        3.42        3.03      2.38 o 
   5  22   4       50.87       50.92      5.51 o 
   6  22   4        9.50        8.62      2.64 o 
   7  22   4       73.03       75.04      4.53 o 
   8  22   4        2.56        2.22      2.10 o 
   9  22   4       33.16       28.91      2.46 o 
  10  22   4       40.73       38.23      3.08 o 
  11  22   4       27.98       25.95      3.57 o 
  12  22   4       35.06       33.36      4.13 o 
  13  22   4       30.07       23.29      2.74 o 
  14  22   4       33.23       32.09      4.41 o 
  15  22   4       55.93       63.94      3.76 o 
 -14  23   4       34.99       37.06      3.69 o 
 -13  23   4       20.97       12.65      3.18 o 
 -12  23   4       19.01       18.67      2.70 o 
 -11  23   4       45.12       49.01      3.63 o 
 -10  23   4       10.48       14.03      4.24 o 
  -9  23   4       67.22       68.38      4.04 o 
  -8  23   4       54.88       56.58      3.55 o 
  -7  23   4       69.98       78.08      4.63 o 
  -6  23   4      138.08      134.63      7.66 o 
  -5  23   4       14.31       15.99      4.55 o 
  -4  23   4       85.48       86.70      4.36 o 
  -3  23   4       22.14       23.66      2.88 o 
  -2  23   4       83.41       81.33      3.49 o 
  -1  23   4       50.85       54.05      4.46 o 
   0  23   4        7.07       13.88      2.75 o 
   1  23   4       46.26       53.92      3.45 o 
   2  23   4       81.83       77.12      3.95 o 
   3  23   4       22.37       29.74      3.03 o 
   4  23   4       86.09       87.31      4.45 o 
   5  23   4       15.88       25.86      2.92 o 
   6  23   4      132.60      130.20      6.94 o 
   7  23   4       65.54       71.73      3.43 o 
   8  23   4       55.04       51.45      3.89 o 
   9  23   4       65.73       62.90      5.86 o 
  10  23   4        8.76        7.01      2.67 o 
  11  23   4       49.53       40.79      6.07 o 
  12  23   4       19.20       14.83      3.76 o 
  13  23   4       19.20       17.40      4.17 o 
  14  23   4       37.79       34.81      7.78 o 
 -13  24   4       71.72       73.13      4.47 o 
 -12  24   4        0.32       -1.20      2.58 o 
 -11  24   4        9.07       10.30      3.17 o 
 -10  24   4        7.11       13.36      3.93 o 
  -9  24   4       52.31       53.21      3.76 o 
  -8  24   4        7.63       13.20      3.19 o 
  -7  24   4       31.81       29.79      4.27 o 
  -6  24   4       58.92       58.90      3.95 o 
  -5  24   4        4.73        3.05      2.82 o 
  -4  24   4       59.17       61.34      3.77 o 
  -3  24   4       31.75       30.30      3.13 o 
  -2  24   4       49.20       50.06      3.53 o 
  -1  24   4       15.74       18.90      2.98 o 
   0  24   4        3.14        5.74      2.73 o 
   1  24   4       15.15       14.58      5.10 o 
   2  24   4       47.59       50.63      3.56 o 
   3  24   4       31.11       33.12      3.10 o 
   4  24   4       60.60       61.07      3.78 o 
   5  24   4        4.78        4.71      2.89 o 
   6  24   4       58.43       68.20      5.75 o 
   7  24   4       31.71       32.23      3.25 o 
   8  24   4        6.95       10.19      2.55 o 
   9  24   4       54.25       57.01      7.18 o 
  10  24   4        6.41        8.11      2.74 o 
  11  24   4        8.57        4.88      3.47 o 
  12  24   4        0.48       -2.12      3.50 o 
  13  24   4       70.91       72.25      5.32 o 
 -12  25   4       91.07       91.51      4.78 o 
 -11  25   4       35.91       36.25      3.22 o 
 -10  25   4        8.51        8.61      3.90 o 
  -9  25   4       20.11       22.12      3.88 o 
  -8  25   4        2.28        6.48      3.78 o 
  -7  25   4       40.96       42.08      4.63 o 
  -6  25   4       88.29       87.66      5.78 o 
  -5  25   4       41.62       47.92      4.63 o 
  -4  25   4       95.71       96.67      6.12 o 
  -3  25   4       32.02       32.14      4.23 o 
  -2  25   4        8.98        8.58      3.34 o 
  -1  25   4        8.90       11.98      3.84 o 
   0  25   4      103.41       92.42      5.89 o 
   1  25   4       10.88       13.60      3.76 o 
   2  25   4        9.75       12.65      4.42 o 
   3  25   4       33.08       37.98      4.32 o 
   4  25   4       97.45       99.98      6.02 o 
   5  25   4       37.71       47.69      4.48 o 
   6  25   4       88.88       85.46      5.66 o 
   7  25   4       42.54       48.76      4.55 o 
   8  25   4        2.74        2.91      3.11 o 
   9  25   4       23.22       19.62      3.80 o 
  10  25   4        7.70        7.46      3.74 o 
  11  25   4       34.16       23.44      4.34 o 
 -10  26   4       90.66       97.86      7.16 o 
  -9  26   4       12.38       14.23      4.03 o 
  -8  26   4       22.86       20.21      4.39 o 
  -7  26   4        8.09        8.74      3.93 o 
  -6  26   4        3.29        3.81      3.64 o 
  -5  26   4       82.98       82.41      5.76 o 
  -4  26   4        1.47       -2.77      3.46 o 
  -3  26   4       63.68       59.56      6.10 o 
  -2  26   4        7.51        5.27      3.84 o 
  -1  26   4       32.31       28.38      4.35 o 
   0  26   4       18.15       19.50      4.18 o 
   1  26   4       32.60       29.97      4.45 o 
   2  26   4        7.98        5.48      3.74 o 
   3  26   4       63.01       66.24      5.21 o 
   4  26   4        1.42       -1.10      3.75 o 
   5  26   4       83.07       79.61     11.96 o 
   6  26   4        3.79        7.71      3.91 o 
   7  26   4        8.38        7.73      4.02 o 
   8  26   4       24.10       16.49      7.31 o 
   9  26   4       12.31        7.91      4.21 o 
  10  26   4       89.60       84.89      6.49 o 
  -8  27   4      134.63      129.50      7.78 o 
  -7  27   4        2.40        3.52      3.87 o 
  -6  27   4       19.74       23.18      4.25 o 
  -5  27   4       32.25       34.14      6.58 o 
  -4  27   4       21.39       20.33      4.24 o 
  -3  27   4       26.51       22.74      4.16 o 
  -2  27   4       35.38       35.15      4.52 o 
  -1  27   4       35.36       35.74      4.48 o 
   0  27   4       93.46       96.11      6.96 o 
   1  27   4       38.66       40.14      4.61 o 
   2  27   4       32.70       35.35      4.50 o 
   3  27   4       27.03       31.00      4.57 o 
   4  27   4       23.90       28.34      4.49 o 
   5  27   4       30.49       30.31      4.35 o 
   6  27   4       15.88       15.68      4.34 o 
   7  27   4        2.05       -3.29      3.98 o 
   8  27   4      140.12      146.35     11.56 o 
  -6  28   4       16.49       12.67      4.79 o 
  -5  28   4       25.11       24.66      4.45 o 
  -4  28   4        1.46        2.35      4.04 o 
  -3  28   4       44.46       43.96      8.33 o 
  -2  28   4       10.10        8.39      3.90 o 
  -1  28   4       46.39       41.98      4.68 o 
   0  28   4       42.80       43.48      4.80 o 
   1  28   4       47.59       47.34      4.75 o 
   2  28   4       10.80       11.32      4.02 o 
   3  28   4       44.43       45.48      4.80 o 
   4  28   4        1.50       -2.17      3.83 o 
   5  28   4       25.09       26.83      4.56 o 
   0   0   5      129.54      143.34      5.43 o 
   1   0   5      232.45      233.10      5.91 o 
   2   0   5     1314.58     1269.05     30.26 o 
   3   0   5      191.36      218.39      6.52 o 
   4   0   5       21.61       24.68      1.78 o 
   5   0   5       32.92       28.19      1.69 o 
   6   0   5      155.40      150.78      4.80 o 
   7   0   5       87.29       71.16      3.84 o 
   8   0   5       21.37       27.78      1.84 o 
   9   0   5      186.83      167.86      6.81 o 
  10   0   5       27.44       32.28      1.55 o 
  11   0   5       11.03       13.07      1.20 o 
  12   0   5       18.62       17.64      1.53 o 
  13   0   5       43.35       46.77      2.17 o 
  14   0   5      113.60      110.75      3.81 o 
  15   0   5       59.92       61.48      3.01 o 
  16   0   5      162.98      166.14      4.88 o 
  17   0   5        1.76        1.89      1.63 o 
  18   0   5       19.44       17.11      1.92 o 
  19   0   5       27.15       29.33      2.22 o 
  20   0   5        0.01       -0.17      1.86 o 
  21   0   5        8.21       10.26      2.41 o 
  22   0   5        3.75        3.27      2.45 o 
  23   0   5        6.66        8.20      6.01 o 
 -23   1   5        1.08        0.85      3.27 o 
 -22   1   5        2.27        2.94      3.15 o 
 -21   1   5       15.04       12.45      2.69 o 
 -20   1   5      124.93      134.51      4.14 o 
 -19   1   5       10.38       10.43      1.72 o 
 -18   1   5       53.49       51.98      2.21 o 
 -17   1   5       18.70       15.19      1.88 o 
 -16   1   5       36.28       36.02      2.08 o 
 -15   1   5       41.85       41.87      2.29 o 
 -14   1   5       94.26       93.90      3.27 o 
 -13   1   5      178.15      170.65      4.67 o 
 -12   1   5      473.63      453.45     12.77 o 
 -11   1   5      327.87      312.97      5.82 o 
 -10   1   5      434.53      411.08      7.42 o 
  -9   1   5      302.01      303.10      9.02 o 
  -8   1   5      418.70      398.12     11.77 o 
  -7   1   5      149.80      149.15      4.83 o 
  -6   1   5     1883.58     1841.78     51.15 o 
  -5   1   5      843.58      868.36     24.26 o 
  -4   1   5      437.20      438.45     12.68 o 
  -3   1   5      150.46      146.60      4.72 o 
  -2   1   5      666.90      652.69     22.06 o 
  -1   1   5      283.11      249.99      6.26 o 
   0   1   5       45.40       45.41      1.66 o 
   1   1   5      286.23      244.72      6.25 o 
   2   1   5      644.82      639.06     13.92 o 
   3   1   5      151.75      150.33      4.29 o 
   4   1   5      461.19      450.71     12.64 o 
   5   1   5      847.76      870.17     24.23 o 
   6   1   5     1835.46     1863.98     51.06 o 
   7   1   5      150.14      146.65      6.00 o 
   8   1   5      417.31      410.49     14.46 o 
   9   1   5      299.65      292.05     18.15 o 
  10   1   5      455.59      418.57      8.38 o 
  11   1   5      327.35      317.22      5.82 o 
  12   1   5      480.41      466.46      9.41 o 
  13   1   5      177.63      169.38      4.21 o 
  14   1   5       92.31       87.93      3.01 o 
  15   1   5       41.67       42.65      2.31 o 
  16   1   5       31.92       34.00      2.35 o 
  17   1   5       19.26       18.79      2.15 o 
  18   1   5       58.87       56.83      4.03 o 
  19   1   5       10.20       10.37      3.08 o 
  20   1   5      120.00      122.19      6.06 o 
  21   1   5       15.03       16.67      2.63 o 
  22   1   5        2.75        0.76      3.14 o 
  23   1   5        1.15        3.00      5.44 o 
 -23   2   5       11.80        7.10      3.17 o 
 -22   2   5        1.93        0.94      2.59 o 
 -21   2   5       10.63       12.53      2.54 o 
 -20   2   5        7.41        9.64      1.83 o 
 -19   2   5       21.37       22.29      1.87 o 
 -18   2   5        6.09        9.42      1.68 o 
 -17   2   5       99.31       95.65      3.31 o 
 -16   2   5       63.53       61.60      2.63 o 
 -15   2   5       51.26       46.89      2.21 o 
 -14   2   5      179.22      179.17      4.18 o 
 -13   2   5       28.41       29.03      1.72 o 
 -12   2   5       92.94       97.40      2.56 o 
 -11   2   5       23.37       23.56      1.19 o 
 -10   2   5      430.17      416.37      7.53 o 
  -9   2   5        4.25       10.52      4.16 o 
  -8   2   5       88.22       80.81      3.27 o 
  -7   2   5      323.51      301.14      9.14 o 
  -6   2   5      572.08      565.68     17.78 o 
  -5   2   5      133.98      122.09      4.11 o 
  -4   2   5       23.35       27.16      1.57 o 
  -2   2   5      421.58      402.43     15.28 o 
  -1   2   5      718.21      731.03     17.53 o 
   0   2   5      303.27      311.04      7.85 o 
   1   2   5      719.89      726.93     15.69 o 
   2   2   5      424.37      398.07      8.02 o 
   4   2   5       26.56       29.36      1.57 o 
   5   2   5      135.64      128.37      5.08 o 
   6   2   5      571.70      580.68     19.86 o 
   7   2   5      322.59      320.24     15.60 o 
   8   2   5       84.03       92.46      5.29 o 
   9   2   5        4.91        6.34      1.78 o 
  10   2   5      443.66      432.79      8.02 o 
  11   2   5       23.05       27.90      2.10 o 
  12   2   5       96.17       94.91      3.50 o 
  13   2   5       26.42       25.47      1.69 o 
  14   2   5      173.47      169.99      5.01 o 
  15   2   5       52.38       52.95      4.79 o 
  16   2   5       60.35       55.11      2.92 o 
  17   2   5       98.52       98.27      3.75 o 
  18   2   5        6.49       11.76      4.70 o 
  19   2   5       21.00       22.13      2.41 o 
  20   2   5        7.32       10.50      2.47 o 
  21   2   5       11.54       15.33      2.68 o 
  22   2   5        1.85        1.87      3.09 o 
  23   2   5       12.06        4.00      3.35 o 
 -23   3   5       11.47       13.33      4.30 o 
 -22   3   5       51.49       49.00      4.58 o 
 -21   3   5        7.70        9.67      2.54 o 
 -20   3   5       19.90       16.95      2.16 o 
 -19   3   5       29.32       29.09      1.96 o 
 -18   3   5      133.78      124.11      3.70 o 
 -17   3   5      149.94      146.42      4.04 o 
 -16   3   5      281.03      279.74      6.07 o 
 -15   3   5       82.94       80.94      2.52 o 
 -14   3   5      117.39      109.67      2.84 o 
 -13   3   5       39.92       36.64      1.91 o 
 -12   3   5        8.09       10.68      1.34 o 
 -11   3   5       40.31       41.74      1.75 o 
 -10   3   5      392.05      362.09      6.71 o 
  -9   3   5       21.14       25.87      4.13 o 
  -8   3   5      286.09      269.04      7.99 o 
  -7   3   5      322.05      301.64     11.18 o 
  -6   3   5      159.29      158.35      5.27 o 
  -5   3   5      656.00      606.53     17.09 o 
  -4   3   5      894.98      919.19     25.04 o 
  -3   3   5       96.63      101.21      4.17 o 
  -2   3   5     2003.99     2031.17     68.93 o 
  -1   3   5       75.83       71.82      2.58 o 
   0   3   5     1903.53     1945.24     46.17 o 
   1   3   5       73.55       68.14      2.19 o 
   2   3   5     2028.33     2060.30     39.81 o 
   3   3   5       96.30       99.27      2.94 o 
   4   3   5      871.59      874.07     24.89 o 
   5   3   5      663.33      597.51     20.85 o 
   6   3   5      185.10      190.23      9.32 o 
   7   3   5      320.03      322.38     11.26 o 
   8   3   5      262.75      248.74      9.70 o 
   9   3   5       21.25       24.85      3.29 o 
  10   3   5      404.85      375.85      6.68 o 
  11   3   5       40.13       38.28      1.57 o 
  12   3   5        6.25        5.86      1.64 o 
  13   3   5       40.78       37.94      1.93 o 
  14   3   5      121.72      112.85      3.35 o 
  15   3   5       82.89       81.54      2.95 o 
  16   3   5      279.66      276.64      6.38 o 
  17   3   5      149.17      140.30      6.78 o 
  18   3   5      125.12      118.41      4.26 o 
  19   3   5       29.08       30.03      2.65 o 
  20   3   5       22.09       26.21      2.57 o 
  21   3   5        7.49        5.33      2.69 o 
  22   3   5       54.94       62.57      6.05 o 
  23   3   5       11.65       13.05      3.42 o 
 -23   4   5        1.18        1.70      3.82 o 
 -22   4   5       20.03       20.31      3.79 o 
 -21   4   5       68.67       73.55      3.60 o 
 -20   4   5       32.80       33.27      2.74 o 
 -19   4   5       50.00       48.43      2.87 o 
 -18   4   5       10.17       13.14      1.96 o 
 -17   4   5        7.80        9.01      1.60 o 
 -16   4   5       49.56       55.66      2.20 o 
 -15   4   5       23.10       23.69      1.61 o 
 -14   4   5       11.19       13.10      1.56 o 
 -13   4   5      116.52      113.58      3.08 o 
 -12   4   5        2.54        3.13      1.06 o 
 -11   4   5      132.34      131.07      2.46 o 
 -10   4   5      232.61      218.52      4.30 o 
  -9   4   5       64.46       70.09      4.20 o 
  -8   4   5       41.36       42.26      2.30 o 
  -7   4   5      548.75      528.98     15.15 o 
  -6   4   5      707.61      676.83     19.05 o 
  -5   4   5      530.31      518.93     14.79 o 
  -4   4   5      313.14      298.82      8.96 o 
  -3   4   5      326.26      321.67     11.30 o 
  -2   4   5      786.76      805.41     31.05 o 
  -1   4   5       89.44      100.98     13.32 o 
   0   4   5       58.25       66.27      2.71 o 
   1   4   5       89.42       87.17      2.73 o 
   2   4   5      793.73      819.33     17.54 o 
   3   4   5      325.19      313.30      7.96 o 
   4   4   5      316.85      310.30      8.92 o 
   5   4   5      533.68      517.05     14.72 o 
   6   4   5      698.31      665.84     23.66 o 
   7   4   5      547.96      523.62     18.42 o 
   8   4   5       45.30       45.93      2.79 o 
   9   4   5       63.11       68.61      3.71 o 
  10   4   5      229.42      218.51      4.25 o 
  11   4   5      132.59      121.25      2.87 o 
  12   4   5        1.94        5.42      1.36 o 
  13   4   5      120.09      118.20      3.28 o 
  14   4   5       12.23       12.70      1.63 o 
  15   4   5       22.12       21.20      1.86 o 
  16   4   5       48.43       54.64      2.59 o 
  17   4   5        7.81        8.03      1.84 o 
  18   4   5        9.57       11.02      2.13 o 
  19   4   5       50.32       51.34      3.01 o 
  20   4   5       34.21       38.10      2.84 o 
  21   4   5       67.64       70.66      3.75 o 
  22   4   5       20.74       19.10      2.89 o 
  23   4   5        1.42        5.62      3.77 o 
 -22   5   5        9.49       13.04      2.57 o 
 -21   5   5        0.19        0.45      2.34 o 
 -20   5   5       22.70       23.00      2.54 o 
 -19   5   5       10.13        6.87      2.02 o 
 -18   5   5       21.37       21.43      1.85 o 
 -17   5   5        1.63        1.49      1.51 o 
 -16   5   5      111.73      103.43      2.90 o 
 -15   5   5       15.57       14.20      1.51 o 
 -14   5   5      161.27      154.49      3.49 o 
 -13   5   5       82.41       82.83      2.39 o 
 -12   5   5      221.65      200.93      4.09 o 
 -11   5   5       12.91       15.78      1.32 o 
 -10   5   5      282.43      270.43      4.26 o 
  -9   5   5      183.83      177.88      4.84 o 
  -8   5   5      545.31      514.80     15.16 o 
  -7   5   5       23.60       27.32      1.85 o 
  -6   5   5      498.30      503.06     14.24 o 
  -5   5   5      294.84      288.75      8.63 o 
  -4   5   5      246.11      247.06      9.27 o 
  -3   5   5      558.61      546.58     21.97 o 
  -2   5   5     1109.36     1161.92     38.50 o 
  -1   5   5      991.33      994.60     28.84 o 
   0   5   5      613.24      635.10     27.61 o 
   1   5   5      997.12     1019.25     27.91 o 
   2   5   5     1130.82     1124.73     24.29 o 
   3   5   5      554.61      560.46     14.35 o 
   4   5   5      256.17      255.32      6.55 o 
   5   5   5      290.09      290.17      8.54 o 
   6   5   5      483.37      485.10     14.12 o 
   7   5   5       23.07       25.96      2.32 o 
   8   5   5      548.37      539.05     18.46 o 
   9   5   5      184.00      177.60      7.22 o 
  10   5   5      278.03      267.65      4.58 o 
  11   5   5       13.07       15.24      1.35 o 
  12   5   5      225.71      218.98      4.91 o 
  13   5   5       84.17       83.18      2.81 o 
  14   5   5      164.73      161.36      4.14 o 
  15   5   5       15.42       15.80      1.77 o 
  16   5   5      102.85       97.37      3.35 o 
  17   5   5        1.97        3.96      1.75 o 
  18   5   5       24.95       25.16      3.56 o 
  19   5   5       10.33        7.83      2.22 o 
  20   5   5       24.19       22.57      2.68 o 
  21   5   5        0.16        0.96      2.45 o 
  22   5   5        8.04        9.32      2.63 o 
 -22   6   5       18.50       18.07      2.67 o 
 -21   6   5       11.07       14.54      2.17 o 
 -20   6   5       52.95       56.67      4.65 o 
 -19   6   5       17.00       13.71      2.33 o 
 -18   6   5        1.53        3.11      1.72 o 
 -17   6   5      109.52      108.41      3.45 o 
 -16   6   5       64.96       67.14      2.46 o 
 -15   6   5       16.73       18.91      1.57 o 
 -14   6   5       47.28       47.01      1.93 o 
 -13   6   5      136.00      135.07      3.15 o 
 -12   6   5       47.02       49.79      1.90 o 
 -11   6   5        2.10        5.22      1.18 o 
 -10   6   5      145.88      148.50      3.25 o 
  -9   6   5        6.79        9.39      1.09 o 
  -8   6   5       10.59       12.71      1.61 o 
  -7   6   5       30.64       28.03      1.93 o 
  -6   6   5      151.63      158.22      5.02 o 
  -5   6   5      136.45      133.13      5.53 o 
  -4   6   5      298.64      298.19     10.56 o 
  -3   6   5       48.03       45.75      3.01 o 
  -2   6   5     1208.43     1224.93     32.94 o 
  -1   6   5      266.54      249.39      9.07 o 
   0   6   5      293.27      302.95     12.09 o 
   1   6   5      267.43      248.16      7.42 o 
   2   6   5     1208.88     1163.29     28.41 o 
   3   6   5       47.75       50.74      1.94 o 
   4   6   5      291.78      284.67      7.38 o 
   5   6   5      136.03      136.71      4.29 o 
   6   6   5      146.94      146.14      4.93 o 
   7   6   5       30.97       25.47      1.81 o 
   8   6   5       10.60       12.76      1.86 o 
   9   6   5        7.19       11.35      1.09 o 
  10   6   5      139.77      133.03      2.77 o 
  11   6   5        2.29        5.61      2.59 o 
  12   6   5       49.86       51.34      2.20 o 
  13   6   5      134.86      132.10      3.68 o 
  14   6   5       50.66       52.24      3.23 o 
  15   6   5       16.57       19.32      1.89 o 
  16   6   5       67.49       65.34      2.76 o 
  17   6   5      108.35      108.95      3.63 o 
  18   6   5        1.68        4.16      2.00 o 
  19   6   5       17.58       15.08      2.44 o 
  20   6   5       51.91       57.26      3.92 o 
  21   6   5       11.80        8.54      2.60 o 
  22   6   5       17.78       16.70      2.50 o 
 -22   7   5        6.88        7.05      2.30 o 
 -21   7   5       61.24       63.85      4.55 o 
 -20   7   5       10.31       13.02      2.61 o 
 -19   7   5        4.51        4.66      2.35 o 
 -18   7   5       53.31       55.54      2.80 o 
 -17   7   5       13.36       12.42      1.90 o 
 -16   7   5      117.65      115.26      3.11 o 
 -15   7   5       36.35       38.05      1.79 o 
 -14   7   5      215.38      208.35      4.25 o 
 -13   7   5       28.35       28.57      1.59 o 
 -12   7   5      250.86      247.69      4.72 o 
 -11   7   5       22.47       21.85      1.41 o 
 -10   7   5      335.50      325.29      4.93 o 
  -9   7   5      195.83      186.75      3.22 o 
  -8   7   5      207.85      203.09      5.28 o 
  -7   7   5       69.34       72.97      3.08 o 
  -6   7   5     1149.07     1140.17     31.56 o 
  -5   7   5       43.20       40.66      2.64 o 
  -4   7   5      169.74      162.54      8.82 o 
  -3   7   5      105.89      104.91      4.48 o 
  -2   7   5      351.42      348.37     12.18 o 
  -1   7   5       53.11       61.39      5.12 o 
   0   7   5      801.69      873.64     58.50 o 
   1   7   5       51.66       57.54      2.50 o 
   2   7   5      328.83      328.88     12.53 o 
   3   7   5      107.19      104.08      3.68 o 
   4   7   5      176.12      184.03      4.84 o 
   5   7   5       42.47       42.98      1.88 o 
   6   7   5     1150.21     1119.60     27.17 o 
   7   7   5       68.40       74.15      2.62 o 
   8   7   5      206.10      199.18      5.88 o 
   9   7   5      200.66      194.96      3.57 o 
  10   7   5      323.96      304.18      5.00 o 
  11   7   5       22.12       25.26      1.61 o 
  12   7   5      257.57      249.56      5.64 o 
  13   7   5       28.20       28.17      1.81 o 
  14   7   5      212.51      200.88      4.96 o 
  15   7   5       35.67       33.93      2.13 o 
  16   7   5      124.88      122.70      3.75 o 
  17   7   5       12.86       13.21      1.92 o 
  18   7   5       54.88       55.92      2.80 o 
  19   7   5        4.59        5.35      2.33 o 
  20   7   5        7.70        7.88      2.44 o 
  21   7   5       62.24       59.81      4.96 o 
  22   7   5        5.96        7.02      2.42 o 
 -22   8   5       14.55       12.85      2.41 o 
 -21   8   5        4.00        5.96      2.21 o 
 -20   8   5       37.82       45.58      3.01 o 
 -19   8   5       30.05       28.82      3.79 o 
 -18   8   5       15.92       17.08      2.37 o 
 -17   8   5       19.83       18.57      2.02 o 
 -16   8   5       43.72       48.04      2.09 o 
 -15   8   5        2.03        3.26      1.49 o 
 -14   8   5       51.64       55.41      2.14 o 
 -13   8   5       75.40       70.31      2.39 o 
 -12   8   5        2.38        4.27      1.76 o 
 -11   8   5       25.20       29.96      1.47 o 
 -10   8   5      227.32      218.62      4.32 o 
  -9   8   5      165.83      159.96      2.89 o 
  -8   8   5       58.75       62.75      1.65 o 
  -7   8   5       59.66       56.25      2.75 o 
  -6   8   5      228.96      208.86      8.26 o 
  -5   8   5       42.74       46.48      3.05 o 
  -4   8   5      523.80      526.13     18.96 o 
  -3   8   5      196.35      194.15     16.39 o 
  -2   8   5      372.02      381.55     10.67 o 
  -1   8   5      330.19      334.96     13.16 o 
   0   8   5      145.89      146.79      4.82 o 
   1   8   5      328.18      326.40      9.73 o 
   2   8   5      354.66      337.59     13.02 o 
   3   8   5      197.19      195.13      7.57 o 
   4   8   5      539.30      549.20     13.34 o 
   5   8   5       41.98       45.33      2.06 o 
   6   8   5      234.83      217.90      5.78 o 
   7   8   5       60.25       61.71      2.43 o 
   8   8   5       61.80       63.96      2.10 o 
   9   8   5      167.39      161.61      3.16 o 
  10   8   5      218.52      216.87      4.28 o 
  11   8   5       24.13       24.81      1.50 o 
  12   8   5        2.86        6.42      2.17 o 
  13   8   5       75.40       71.99      2.77 o 
  14   8   5       49.96       49.25      2.41 o 
  15   8   5        2.34        0.85      1.65 o 
  16   8   5       46.80       47.08      2.43 o 
  17   8   5       21.06       24.29      2.15 o 
  18   8   5       15.25       15.61      2.65 o 
  19   8   5       28.89       31.48      2.46 o 
  20   8   5       36.37       40.40      3.63 o 
  21   8   5        4.61        4.17      2.31 o 
  22   8   5       15.27       15.24      2.55 o 
 -22   9   5        9.29        9.77      3.49 o 
 -21   9   5       12.40       11.73      2.33 o 
 -20   9   5      125.71      126.99      6.35 o 
 -19   9   5        9.95       12.44      2.81 o 
 -18   9   5       20.27       22.52      3.60 o 
 -17   9   5       60.77       62.40      3.08 o 
 -16   9   5       35.65       37.79      4.15 o 
 -15   9   5       28.53       26.03      1.91 o 
 -14   9   5      114.92      111.84      3.24 o 
 -13   9   5       30.78       32.69      2.08 o 
 -12   9   5      263.17      256.02      4.72 o 
 -11   9   5      155.09      144.68      3.28 o 
 -10   9   5      240.81      236.60      4.98 o 
  -9   9   5      210.23      201.26      3.66 o 
  -8   9   5      115.22      112.47      2.67 o 
  -7   9   5       35.21       38.79      1.65 o 
  -6   9   5      682.34      661.89     23.60 o 
  -5   9   5      190.36      184.46      7.71 o 
  -4   9   5      689.10      660.78     23.19 o 
  -3   9   5      158.66      157.10      6.22 o 
  -2   9   5     1296.01     1320.60     37.41 o 
  -1   9   5       44.68       52.68      2.45 o 
   0   9   5      160.73      166.44      5.63 o 
   1   9   5       45.88       49.23      2.95 o 
   2   9   5     1304.51     1331.03     47.54 o 
   3   9   5      156.87      148.69      6.26 o 
   4   9   5      691.50      674.20     30.26 o 
   5   9   5      193.88      206.27      5.46 o 
   6   9   5      683.36      684.18     16.62 o 
   7   9   5       34.64       39.17      1.69 o 
   8   9   5      132.38      130.51      2.50 o 
   9   9   5      210.06      197.63      3.97 o 
  10   9   5      240.75      237.07      5.27 o 
  11   9   5      154.56      142.67      3.72 o 
  12   9   5      245.93      224.37      5.73 o 
  13   9   5       28.91       27.99      1.98 o 
  14   9   5      112.68      103.97      3.38 o 
  15   9   5       28.30       24.64      1.97 o 
  16   9   5       41.41       43.36      3.81 o 
  17   9   5       61.93       58.30      2.85 o 
  18   9   5       19.15       21.90      2.08 o 
  19   9   5        9.60        7.84      2.13 o 
  20   9   5      126.67      130.23      4.25 o 
  21   9   5       11.71       13.06      2.37 o 
  22   9   5        9.62       11.36      2.80 o 
 -21  10   5       11.75       12.53      3.07 o 
 -20  10   5       14.58       10.06      2.98 o 
 -19  10   5        5.95        3.49      2.75 o 
 -18  10   5       20.81       21.32      2.92 o 
 -17  10   5      169.14      158.47      9.37 o 
 -16  10   5       66.85       71.80      3.32 o 
 -15  10   5        7.43        9.39      2.09 o 
 -14  10   5       58.93       57.41      2.43 o 
 -13  10   5       24.76       28.68      1.87 o 
 -12  10   5      106.23      112.89      3.21 o 
 -11  10   5       35.12       34.12      1.83 o 
 -10  10   5        5.29        5.75      1.43 o 
  -9  10   5       25.33       25.58      2.44 o 
  -8  10   5       88.30       84.60      2.29 o 
  -7  10   5       86.34       83.94      2.60 o 
  -6  10   5        3.12        3.12      1.08 o 
  -5  10   5       66.72       61.25      3.64 o 
  -4  10   5       58.88       57.09      3.28 o 
  -3  10   5       63.50       66.93      4.45 o 
  -2  10   5      405.01      403.23     11.82 o 
  -1  10   5      288.63      294.16      8.99 o 
   0  10   5       18.73       22.50      1.72 o 
   1  10   5      288.80      294.95     10.92 o 
   2  10   5      412.39      403.39     14.57 o 
   3  10   5       63.19       57.81      3.39 o 
   4  10   5       58.78       54.33      3.33 o 
   5  10   5       66.25       67.49      3.96 o 
   6  10   5        2.51        2.76      1.08 o 
   7  10   5       87.30       82.43      2.19 o 
   8  10   5       93.85       94.61      2.15 o 
   9  10   5       25.46       26.51      1.31 o 
  10  10   5        6.50        7.22      1.48 o 
  11  10   5       35.77       38.84      2.01 o 
  12  10   5      104.88      104.20      3.82 o 
  13  10   5       23.28       24.77      2.24 o 
  14  10   5       55.59       54.74      2.59 o 
  15  10   5        6.85        8.59      1.74 o 
  16  10   5       64.53       68.78      2.82 o 
  17  10   5      171.11      161.14      4.25 o 
  18  10   5       21.40       24.66      2.20 o 
  19  10   5        5.96        7.44      2.05 o 
  20  10   5       16.03       16.25      2.44 o 
  21  10   5       10.74       11.53      2.44 o 
 -21  11   5        2.07        5.32      2.93 o 
 -20  11   5       49.90       48.79      3.73 o 
 -19  11   5        0.98        3.15      2.74 o 
 -18  11   5       37.42       36.54      4.92 o 
 -17  11   5        5.59        8.93      2.75 o 
 -16  11   5      113.02      108.13      4.72 o 
 -15  11   5       77.31       71.38      3.76 o 
 -14  11   5       12.76       13.50      1.85 o 
 -13  11   5      144.56      137.90      3.80 o 
 -12  11   5       45.09       47.77      2.76 o 
 -11  11   5      297.76      290.89      6.11 o 
 -10  11   5      272.12      276.38      5.64 o 
  -9  11   5        4.02        6.43      1.35 o 
  -8  11   5      117.15      118.45      3.10 o 
  -7  11   5        5.44        7.49      1.15 o 
  -6  11   5      717.16      711.00     11.29 o 
  -5  11   5      312.68      305.45      5.89 o 
  -4  11   5       78.35       68.52      2.99 o 
  -3  11   5       28.29       28.62      2.12 o 
  -2  11   5     1239.55     1264.55     34.23 o 
  -1  11   5       58.60       65.37      6.61 o 
   0  11   5      168.84      190.81     15.30 o 
   1  11   5       57.38       60.75      5.20 o 
   2  11   5     1213.03     1171.09     41.95 o 
   3  11   5       28.01       32.61      2.81 o 
   4  11   5       72.03       72.18      3.81 o 
   5  11   5      314.71      300.32      6.21 o 
   6  11   5      721.68      682.73     11.97 o 
   7  11   5        5.11        8.38      1.09 o 
   8  11   5      117.26      115.85      2.50 o 
   9  11   5        4.73        6.66      1.38 o 
  10  11   5      274.02      266.04      5.59 o 
  11  11   5      296.79      297.58      5.98 o 
  12  11   5       49.45       53.75      2.58 o 
  13  11   5      146.35      146.08      4.12 o 
  14  11   5       11.52       12.14      2.00 o 
  15  11   5       76.64       72.21      3.11 o 
  16  11   5      109.35      104.00      3.39 o 
  17  11   5        5.95        6.58      2.38 o 
  18  11   5       40.94       43.59      2.47 o 
  19  11   5        0.96       -1.39      1.98 o 
  20  11   5       48.10       52.35      5.67 o 
  21  11   5        2.01        0.15      2.30 o 
 -21  12   5       25.13       20.39      4.63 o 
 -20  12   5       14.98       23.48      3.19 o 
 -19  12   5       11.92       10.86      4.91 o 
 -18  12   5        0.06        3.56      3.21 o 
 -17  12   5       14.06       14.40      2.89 o 
 -16  12   5        6.23        6.71      2.33 o 
 -15  12   5       16.62       16.54      2.73 o 
 -14  12   5       97.40      108.78      4.51 o 
 -13  12   5        3.25        6.74      1.90 o 
 -12  12   5       20.08       21.62      2.16 o 
 -11  12   5       41.02       46.55      2.23 o 
 -10  12   5       98.40      101.87      3.09 o 
  -9  12   5       87.89       87.59      2.81 o 
  -8  12   5        0.13       -0.01      1.33 o 
  -7  12   5       77.12       71.77      2.50 o 
  -6  12   5      216.10      207.86      3.86 o 
  -5  12   5       11.78       13.52      1.68 o 
  -4  12   5      219.38      217.02      5.64 o 
  -3  12   5       10.53       10.78      1.11 o 
  -2  12   5       48.29       52.08      2.66 o 
  -1  12   5       13.72       17.35      3.77 o 
   0  12   5       94.55       92.50      4.27 o 
   1  12   5       14.23       14.89      1.40 o 
   2  12   5       44.93       45.87      2.02 o 
   3  12   5       10.69       10.48      1.35 o 
   4  12   5      212.98      204.43      4.64 o 
   5  12   5       12.30       11.71      1.41 o 
   6  12   5      207.36      195.10      4.09 o 
   7  12   5       78.20       72.45      2.42 o 
   8  12   5        0.14        1.42      2.22 o 
   9  12   5       86.30       90.28      2.68 o 
  10  12   5      102.60      101.83      2.94 o 
  11  12   5       40.12       43.94      2.02 o 
  12  12   5       22.16       23.83      1.86 o 
  13  12   5        3.79        3.52      1.76 o 
  14  12   5       97.12       98.38      3.63 o 
  15  12   5       17.28       17.30      2.19 o 
  16  12   5        6.99        7.55      2.12 o 
  17  12   5       12.87       13.68      2.25 o 
  18  12   5        0.07       -0.65      1.93 o 
  19  12   5       12.25       14.64      2.17 o 
  20  12   5       15.52       20.72      2.40 o 
  21  12   5       25.84       25.48      5.01 o 
 -20  13   5       26.05       25.09      3.36 o 
 -19  13   5       33.81       30.01      3.38 o 
 -18  13   5       35.88       36.82      3.48 o 
 -17  13   5       26.99       29.08      3.21 o 
 -16  13   5      105.78      105.22      4.80 o 
 -15  13   5       68.02       69.20      4.13 o 
 -14  13   5      208.68      203.34      6.90 o 
 -13  13   5       15.16       14.45      2.63 o 
 -12  13   5       92.52       92.10      4.09 o 
 -11  13   5       55.46       59.80      8.13 o 
 -10  13   5      310.02      313.38      7.49 o 
  -9  13   5       80.37       81.77      2.74 o 
  -8  13   5      238.31      223.94      4.75 o 
  -7  13   5        6.98       11.05      1.96 o 
  -6  13   5      164.43      167.64      3.65 o 
  -5  13   5        6.35        7.50      1.11 o 
  -4  13   5       99.22      101.16      2.08 o 
  -3  13   5      183.73      179.52      2.96 o 
  -2  13   5      781.49      776.10     11.99 o 
  -1  13   5      243.50      224.75      4.07 o 
   0  13   5      331.84      301.01      5.08 o 
   1  13   5      245.99      237.01      4.44 o 
   2  13   5      784.56      767.25     13.02 o 
   3  13   5      182.05      174.63      4.17 o 
   4  13   5       84.60       82.47      2.82 o 
   5  13   5        5.72        6.06      1.44 o 
   6  13   5      178.22      184.70      4.05 o 
   7  13   5        6.79       10.39      2.04 o 
   8  13   5      224.25      208.86      5.55 o 
   9  13   5       78.81       81.52      2.76 o 
  10  13   5      319.06      313.69      6.37 o 
  11  13   5       54.26       54.02      3.25 o 
  12  13   5       89.56       86.89      2.86 o 
  13  13   5       16.15       16.77      2.10 o 
  14  13   5      216.55      209.98      5.56 o 
  15  13   5       68.74       65.93      3.21 o 
  16  13   5       98.10       93.24      3.58 o 
  17  13   5       26.94       27.14      2.54 o 
  18  13   5       36.71       40.44      2.77 o 
  19  13   5       33.43       34.44      3.17 o 
  20  13   5       26.49       24.33      2.61 o 
 -20  14   5       11.62       18.07      4.99 o 
 -19  14   5        1.88        1.14      2.97 o 
 -18  14   5       15.18       18.34      3.20 o 
 -17  14   5        7.81        8.17      2.89 o 
 -16  14   5       11.00        8.94      2.85 o 
 -15  14   5       88.46       87.50      4.53 o 
 -14  14   5       12.84       15.95      3.04 o 
 -13  14   5      175.99      162.41      5.93 o 
 -12  14   5       19.09       20.88      2.71 o 
 -11  14   5       32.67       29.54      2.31 o 
 -10  14   5        8.15       10.64      3.43 o 
  -9  14   5        0.18        3.07      1.89 o 
  -8  14   5      125.87      124.89      4.73 o 
  -7  14   5       54.59       58.46      2.67 o 
  -6  14   5      147.06      146.81      3.18 o 
  -5  14   5      195.45      195.79      3.86 o 
  -4  14   5        8.01       10.16      1.45 o 
  -3  14   5      146.40      145.87      2.68 o 
  -2  14   5      220.68      223.24      3.73 o 
  -1  14   5       63.05       62.60      1.90 o 
   0  14   5       26.15       29.29      1.32 o 
   1  14   5       61.91       64.28      1.88 o 
   2  14   5      228.81      231.02      5.05 o 
   3  14   5      148.42      142.17      4.00 o 
   4  14   5        8.59       10.47      1.64 o 
   5  14   5      194.64      191.27      5.41 o 
   6  14   5      145.09      134.40      4.55 o 
   7  14   5       53.44       53.86      3.16 o 
   8  14   5      124.84      127.38      4.42 o 
   9  14   5        0.21       -0.08      1.54 o 
  10  14   5        8.15        9.96      1.62 o 
  11  14   5       33.31       32.59      1.97 o 
  12  14   5       20.24       24.10      1.89 o 
  13  14   5      175.98      168.01      4.79 o 
  14  14   5       12.54       11.97      2.16 o 
  15  14   5       88.42       86.04      3.52 o 
  16  14   5        9.50       10.20      2.27 o 
  17  14   5        8.23        4.86      2.21 o 
  18  14   5       16.31       17.94      2.53 o 
  19  14   5        1.99        2.03      2.33 o 
  20  14   5       11.36       12.15      4.10 o 
 -19  15   5        5.35        8.89      3.04 o 
 -18  15   5       18.39       22.65      5.81 o 
 -17  15   5        8.71        8.42      2.91 o 
 -16  15   5       80.25       73.72      5.69 o 
 -15  15   5       69.46       73.19      4.12 o 
 -14  15   5       20.88       27.57      3.02 o 
 -13  15   5       26.61       26.16      2.91 o 
 -12  15   5      253.57      233.94      7.52 o 
 -11  15   5       55.34       59.46      3.04 o 
 -10  15   5      237.62      242.00      6.40 o 
  -9  15   5       45.29       44.65      2.45 o 
  -8  15   5      259.84      253.07      6.23 o 
  -7  15   5      149.56      150.15      3.83 o 
  -6  15   5      551.58      535.50     10.11 o 
  -5  15   5       24.49       25.76      1.94 o 
  -4  15   5       12.35       13.97      1.71 o 
  -3  15   5       26.36       30.38      1.77 o 
  -2  15   5      414.43      406.39      6.95 o 
  -1  15   5       40.32       41.94      1.78 o 
   0  15   5      464.55      467.69      8.45 o 
   1  15   5       39.10       40.51      1.80 o 
   2  15   5      448.31      443.16      8.84 o 
   3  15   5       27.17       31.09      2.44 o 
   4  15   5        6.34        1.97      2.44 o 
   5  15   5       25.42       24.82      2.67 o 
   6  15   5      547.04      514.94     12.84 o 
   7  15   5      147.93      152.39      4.82 o 
   8  15   5      252.83      246.53      6.32 o 
   9  15   5       47.33       46.10      2.58 o 
  10  15   5      248.87      258.52      5.68 o 
  11  15   5       55.78       52.86      2.36 o 
  12  15   5      244.95      232.45      5.19 o 
  13  15   5       26.84       25.02      2.38 o 
  14  15   5       25.06       24.89      2.40 o 
  15  15   5       68.94       70.97      3.38 o 
  16  15   5       80.42       79.84      3.62 o 
  17  15   5        7.99        7.87      2.30 o 
  18  15   5       17.36       18.25      2.59 o 
  19  15   5        5.50        3.00      2.34 o 
 -19  16   5        9.92        9.11      3.15 o 
 -18  16   5       25.75       25.52      3.46 o 
 -17  16   5       19.38       15.52      3.23 o 
 -16  16   5       53.74       58.23      3.90 o 
 -15  16   5       20.93       17.76      3.73 o 
 -14  16   5        8.39        6.07      2.80 o 
 -13  16   5       16.38       17.80      2.88 o 
 -12  16   5        0.12        4.63      2.67 o 
 -11  16   5       75.64       71.92      7.97 o 
 -10  16   5      145.53      160.93      4.70 o 
  -9  16   5      108.74      107.08      5.47 o 
  -8  16   5       42.12       45.50      2.55 o 
  -7  16   5      100.39       95.41      3.02 o 
  -6  16   5      118.70      119.71      3.34 o 
  -5  16   5       49.95       51.37      2.16 o 
  -4  16   5      192.39      190.91      4.13 o 
  -3  16   5       18.12       21.79      1.57 o 
  -2  16   5      223.30      214.30      3.96 o 
  -1  16   5       34.25       38.79      1.58 o 
   0  16   5       26.74       33.54      1.70 o 
   1  16   5       33.78       37.00      2.07 o 
   2  16   5      216.07      201.92      5.04 o 
   3  16   5       18.40       18.40      1.79 o 
   4  16   5      196.89      182.21      5.39 o 
   5  16   5       49.82       48.89      3.19 o 
   6  16   5      125.68      125.33      4.44 o 
   7  16   5      101.58       95.60      3.98 o 
   8  16   5       41.60       41.97      3.11 o 
   9  16   5      108.08      102.30      4.18 o 
  10  16   5      143.50      141.44      4.13 o 
  11  16   5       77.19       71.85      3.38 o 
  12  16   5        0.15       -1.60      1.72 o 
  13  16   5       15.21       17.61      2.35 o 
  14  16   5        9.85       10.18      2.19 o 
  15  16   5       21.43       20.21      2.93 o 
  16  16   5       54.16       54.72      4.53 o 
  17  16   5       18.42       20.21      2.53 o 
  18  16   5       24.27       22.68      2.61 o 
  19  16   5        9.32        8.40      2.44 o 
 -18  17   5       20.55       21.83      5.77 o 
 -17  17   5       36.59       37.02      3.58 o 
 -16  17   5       18.65       17.53      4.39 o 
 -15  17   5       28.64       32.20      2.60 o 
 -14  17   5      139.80      133.90      5.76 o 
 -13  17   5       32.82       33.12      3.22 o 
 -12  17   5        4.85        3.85      2.71 o 
 -11  17   5       21.30       24.25      4.22 o 
 -10  17   5       73.38       76.90      4.18 o 
  -9  17   5        3.68        4.42      2.10 o 
  -8  17   5      164.23      156.61      3.98 o 
  -7  17   5       28.07       28.79      1.93 o 
  -6  17   5       75.71       81.06      3.51 o 
  -5  17   5       16.37       18.27      1.66 o 
  -4  17   5      627.38      603.82     10.81 o 
  -3  17   5       14.43       20.93      4.38 o 
  -2  17   5      381.72      378.09      7.81 o 
  -1  17   5       32.71       34.57      1.77 o 
   0  17   5        7.77       11.05      1.46 o 
   1  17   5       33.30       38.46      2.11 o 
   2  17   5      368.31      358.82      7.89 o 
   3  17   5       14.85       16.01      1.77 o 
   4  17   5      640.08      610.60     16.06 o 
   5  17   5       15.86       16.24      3.06 o 
   6  17   5       81.44       81.93      4.89 o 
   7  17   5       29.27       27.17      4.51 o 
   8  17   5      150.05      148.22      5.20 o 
   9  17   5        3.30        3.14      2.07 o 
  10  17   5       75.29       75.64      3.88 o 
  11  17   5       22.00       20.75      2.00 o 
  12  17   5        5.39        4.28      1.83 o 
  13  17   5       31.26       30.63      2.90 o 
  14  17   5      143.55      150.53      5.10 o 
  15  17   5       27.88       27.85      4.14 o 
  16  17   5       15.51       11.78      2.43 o 
  17  17   5       36.74       41.96      2.83 o 
  18  17   5       22.92       20.01      2.78 o 
 -17  18   5       12.78        8.11      3.49 o 
 -16  18   5        4.02        2.91      2.58 o 
 -15  18   5       13.19       11.50      2.38 o 
 -14  18   5        1.40        3.01      2.30 o 
 -13  18   5       12.69       13.94      3.06 o 
 -12  18   5       57.08       56.78      4.47 o 
 -11  18   5        5.08        1.89      2.72 o 
 -10  18   5       49.39       48.77      3.40 o 
  -9  18   5        7.54       10.73      2.61 o 
  -8  18   5       52.60       53.91      2.50 o 
  -7  18   5       56.46       54.11      2.52 o 
  -6  18   5       69.34       72.48      2.65 o 
  -5  18   5      117.53      120.66      3.26 o 
  -4  18   5       92.58       93.74      2.95 o 
  -3  18   5      180.66      172.97      3.99 o 
  -2  18   5       73.95       69.28      2.61 o 
  -1  18   5      163.93      159.91      4.42 o 
   0  18   5       72.14       70.63      2.83 o 
   1  18   5      162.21      158.96      4.32 o 
   2  18   5       75.92       72.96      2.91 o 
   3  18   5      181.48      170.62      4.56 o 
   4  18   5       93.83       97.02      3.93 o 
   5  18   5      115.60      113.21      4.36 o 
   6  18   5       67.07       67.31      3.47 o 
   7  18   5       57.42       60.91      3.36 o 
   8  18   5       54.00       52.02      3.20 o 
   9  18   5        7.07        5.20      2.17 o 
  10  18   5       45.58       45.34      4.42 o 
  11  18   5        5.26        6.15      2.22 o 
  12  18   5       57.44       56.05      4.82 o 
  13  18   5       13.15       13.90      2.61 o 
  14  18   5        1.67        0.27      2.25 o 
  15  18   5       12.67       12.93      2.59 o 
  16  18   5        4.72        2.75      2.40 o 
  17  18   5       12.74       14.12      2.53 o 
 -17  19   5        5.84       -1.14      4.79 o 
 -16  19   5       70.05       66.10      3.40 o 
 -15  19   5       10.12       10.48      2.49 o 
 -14  19   5       16.71       17.89      2.56 o 
 -13  19   5        6.66        3.44      3.04 o 
 -12  19   5       88.33       89.64      4.70 o 
 -11  19   5       22.21       22.63      3.20 o 
 -10  19   5       36.98       39.65      5.04 o 
  -9  19   5       45.35       45.34      2.77 o 
  -8  19   5       12.11       14.60      2.17 o 
  -7  19   5       11.18       15.71      1.88 o 
  -6  19   5      276.74      280.73      5.76 o 
  -5  19   5       92.38       91.99      3.02 o 
  -4  19   5      255.45      253.37      5.21 o 
  -3  19   5        1.83        2.76      2.06 o 
  -2  19   5      234.80      233.57      5.79 o 
  -1  19   5        8.20        8.26      1.90 o 
   0  19   5       33.59       32.10      2.21 o 
   1  19   5        7.87        9.55      2.17 o 
   2  19   5      245.86      237.29      5.76 o 
   3  19   5        1.64        4.46      1.84 o 
   4  19   5      245.07      235.15      7.00 o 
   5  19   5       90.69       92.34      4.10 o 
   6  19   5      284.77      276.28      7.74 o 
   7  19   5       10.57       13.90      2.19 o 
   8  19   5        9.44        8.20      2.19 o 
   9  19   5       46.41       46.05      2.69 o 
  10  19   5       39.60       39.83      3.75 o 
  11  19   5       21.66       21.67      2.49 o 
  12  19   5       85.89       83.61      4.81 o 
  13  19   5        7.28        5.16      2.34 o 
  14  19   5       15.23       14.28      2.52 o 
  15  19   5        9.91       10.06      2.51 o 
  16  19   5       69.57       73.50      3.60 o 
  17  19   5        6.28        5.73      2.48 o 
 -16  20   5        8.34        5.13      2.54 o 
 -15  20   5       29.83       30.07      2.87 o 
 -14  20   5       11.73       14.17      2.75 o 
 -13  20   5        1.57        0.78      3.10 o 
 -12  20   5       16.92       22.50      3.39 o 
 -11  20   5        5.13        2.47      2.98 o 
 -10  20   5       25.05       27.05      3.34 o 
  -9  20   5       41.99       46.16      2.88 o 
  -8  20   5       26.19       29.86      2.52 o 
  -7  20   5       47.72       47.72      2.35 o 
  -6  20   5       46.02       44.16      2.27 o 
  -5  20   5       35.07       34.09      2.51 o 
  -4  20   5        2.16        2.53      2.01 o 
  -3  20   5       89.24       90.38      3.50 o 
  -2  20   5       80.71       81.26      3.35 o 
  -1  20   5      139.30      140.26      4.21 o 
   0  20   5        0.02        1.01      1.88 o 
   1  20   5      138.62      133.43      4.91 o 
   2  20   5       80.82       78.66      3.34 o 
   3  20   5       91.06       85.45      3.98 o 
   4  20   5        1.73        1.33      2.34 o 
   5  20   5       34.34       40.90      2.90 o 
   6  20   5       42.46       46.75      3.17 o 
   7  20   5       48.35       42.82      4.45 o 
   8  20   5       28.46       32.63      3.14 o 
   9  20   5       40.94       45.75      2.80 o 
  10  20   5       26.23       27.11      2.48 o 
  11  20   5        5.48        6.55      2.15 o 
  12  20   5       15.44       20.92      2.86 o 
  13  20   5        1.34        5.65      3.42 o 
  14  20   5       11.23       10.61      2.56 o 
  15  20   5       29.72       30.15      3.67 o 
  16  20   5        9.16       10.84      2.65 o 
 -15  21   5       16.46       18.13      3.87 o 
 -14  21   5       89.62       98.65      4.66 o 
 -13  21   5       33.10       39.56      3.77 o 
 -12  21   5      131.16      132.65      5.78 o 
 -11  21   5       45.16       48.96      3.88 o 
 -10  21   5       58.81       58.97      3.28 o 
  -9  21   5       67.93       70.92      3.54 o 
  -8  21   5      180.23      178.94      5.12 o 
  -7  21   5       16.73       15.63      2.80 o 
  -6  21   5      163.01      155.13      4.66 o 
  -5  21   5       42.60       46.27      2.99 o 
  -4  21   5       27.39       27.31      2.44 o 
  -3  21   5       43.50       42.44      2.61 o 
  -2  21   5      101.61       97.00      3.66 o 
  -1  21   5       28.44       28.51      2.38 o 
   0  21   5       66.76       63.37      3.03 o 
   1  21   5       27.72       26.84      2.35 o 
   2  21   5       93.09       88.09      4.23 o 
   3  21   5       42.25       45.30      4.13 o 
   4  21   5       23.03       19.02      2.70 o 
   5  21   5       43.91       46.27      3.23 o 
   6  21   5      162.12      164.60      5.53 o 
   7  21   5       16.97       19.23      3.61 o 
   8  21   5      189.85      187.96      5.16 o 
   9  21   5       67.04       69.68      3.44 o 
  10  21   5       57.11       62.03      3.01 o 
  11  21   5       44.03       47.90      2.72 o 
  12  21   5      125.31      119.79      4.62 o 
  13  21   5       34.15       32.46      3.82 o 
  14  21   5       95.24      100.75      6.01 o 
  15  21   5       16.33       17.68      3.70 o 
 -14  22   5       15.03       15.27      2.68 o 
 -13  22   5       22.73       25.48      2.80 o 
 -12  22   5       57.65       59.86      4.18 o 
 -11  22   5       38.72       41.39      4.02 o 
 -10  22   5       49.05       52.38      3.22 o 
  -9  22   5       16.68       16.55      3.32 o 
  -8  22   5        8.50       11.62      2.84 o 
  -7  22   5       49.40       46.10      6.14 o 
  -6  22   5       13.33       11.36      2.86 o 
  -5  22   5       22.11       25.37      2.56 o 
  -4  22   5       14.05       16.94      2.40 o 
  -3  22   5       77.15       76.16      3.36 o 
  -2  22   5       27.88       25.99      2.44 o 
  -1  22   5       58.13       61.45      3.08 o 
   0  22   5        2.19        1.17      2.08 o 
   1  22   5       56.45       59.54      3.58 o 
   2  22   5       27.12       30.10      2.95 o 
   3  22   5       76.92       78.36      4.04 o 
   4  22   5       13.19       16.84      2.84 o 
   5  22   5       21.32       20.82      2.84 o 
   6  22   5       14.83       17.48      2.80 o 
   7  22   5       49.78       48.22      3.40 o 
   8  22   5        7.79        7.22      2.64 o 
   9  22   5       16.61       13.18      2.45 o 
  10  22   5       49.18       53.42      3.13 o 
  11  22   5       37.82       36.91      2.61 o 
  12  22   5       61.34       49.49      7.92 o 
  13  22   5       22.18       19.93      3.68 o 
  14  22   5       13.48       17.47      5.85 o 
 -13  23   5       17.01       13.60      3.38 o 
 -12  23   5       36.52       32.90      6.26 o 
 -11  23   5        9.95        3.65      5.44 o 
 -10  23   5      164.43      189.19     21.27 o 
  -9  23   5       18.36       23.58      3.51 o 
  -8  23   5      135.13      141.89      5.47 o 
  -7  23   5       36.21       40.89      3.82 o 
  -6  23   5       51.24       60.86      3.85 o 
  -5  23   5       27.28       33.36      3.33 o 
  -4  23   5       43.42       41.00      3.15 o 
  -3  23   5       14.82       15.89      2.51 o 
  -2  23   5       88.73       87.83      3.75 o 
  -1  23   5        8.09       10.01      2.34 o 
   0  23   5      262.49      273.24      7.97 o 
   1  23   5        8.55       12.53      5.50 o 
   2  23   5       88.72       90.54      4.64 o 
   3  23   5       15.36       15.65      3.02 o 
   4  23   5       38.65       43.77      3.43 o 
   5  23   5       28.06       35.24      3.85 o 
   6  23   5       58.04       64.66      3.92 o 
   7  23   5       35.01       37.16      3.80 o 
   8  23   5      124.66      121.02      5.32 o 
   9  23   5       19.18       20.17      2.66 o 
  10  23   5      174.85      195.86     14.83 o 
  11  23   5        9.45        8.47      6.11 o 
  12  23   5       34.42       37.97      5.70 o 
  13  23   5       16.84       13.60      3.67 o 
 -12  24   5       16.38       12.06      3.39 o 
 -11  24   5        6.12       -1.62      5.44 o 
 -10  24   5        2.40        5.52      3.35 o 
  -9  24   5        8.01        7.81      3.20 o 
  -8  24   5       11.86       14.18      3.15 o 
  -7  24   5        4.56        6.18      2.92 o 
  -6  24   5      119.58      116.50      5.18 o 
  -5  24   5       29.08       32.61      3.40 o 
  -4  24   5       52.23       54.44      3.73 o 
  -3  24   5        4.14        4.75      2.39 o 
  -2  24   5       15.92       14.69      3.05 o 
  -1  24   5       23.63       24.11      3.11 o 
   0  24   5       20.58       19.06      3.06 o 
   1  24   5       23.16       24.74      3.14 o 
   2  24   5       14.83       13.01      3.00 o 
   3  24   5        4.56        6.03      2.91 o 
   4  24   5       54.33       62.40      3.99 o 
   5  24   5       29.58       28.51      3.33 o 
   6  24   5      118.16      123.43      5.34 o 
   7  24   5        4.69        4.42      2.82 o 
   8  24   5       13.38        8.62      3.06 o 
   9  24   5        8.08        8.67      2.96 o 
  10  24   5        2.82        2.35      2.51 o 
  11  24   5        6.42        9.64      4.27 o 
  12  24   5       14.61       19.08      6.74 o 
 -10  25   5       23.63       28.76      4.79 o 
  -9  25   5        0.77       -1.16      3.07 o 
  -8  25   5      107.56      105.67      5.06 o 
  -7  25   5       38.08       40.21      3.70 o 
  -6  25   5        4.74        5.74      3.89 o 
  -5  25   5       49.88       49.06      3.74 o 
  -4  25   5       61.82       65.27      4.18 o 
  -3  25   5       20.66       21.17      3.27 o 
  -2  25   5      112.17      114.26      5.11 o 
  -1  25   5       15.87       20.17      3.33 o 
   0  25   5       51.70       52.65      3.65 o 
   1  25   5       16.43       23.18      3.18 o 
   2  25   5      113.41      118.67      6.33 o 
   3  25   5       20.12       26.06      3.32 o 
   4  25   5       63.37       66.44      4.05 o 
   5  25   5       50.36       51.15      3.76 o 
   6  25   5        7.67       11.90      3.20 o 
   7  25   5       37.07       42.25      3.63 o 
   8  25   5      106.68      104.94      4.75 o 
   9  25   5        0.93       -2.32      2.99 o 
  10  25   5       22.71       24.36      7.23 o 
  -8  26   5        8.23        5.41      3.27 o 
  -7  26   5        2.57        2.78      3.19 o 
  -6  26   5       42.78       39.49      3.70 o 
  -5  26   5       18.79       17.89      3.44 o 
  -4  26   5       36.48       37.15      4.44 o 
  -3  26   5       33.23       31.88      3.52 o 
  -2  26   5       46.13       50.77      4.52 o 
  -1  26   5        2.62        3.93      3.87 o 
   0  26   5        1.52        3.59      3.12 o 
   1  26   5        2.76        5.60      3.14 o 
   2  26   5       46.94       51.76      5.40 o 
   3  26   5       32.28       34.93      3.49 o 
   4  26   5       35.57       39.02      3.62 o 
   5  26   5       18.45       18.78      3.39 o 
   6  26   5       43.34       40.04      3.57 o 
   7  26   5        2.84        0.04      3.00 o 
   8  26   5        8.76        4.32      2.99 o 
  -6  27   5       93.43       94.64      6.07 o 
  -5  27   5       29.74       35.21      4.83 o 
  -4  27   5       85.73       83.12      5.79 o 
  -3  27   5        3.60        5.74      3.86 o 
  -2  27   5       30.94       29.96      4.42 o 
  -1  27   5       31.45       28.37      6.54 o 
   0  27   5       54.82       54.93      4.75 o 
   1  27   5       31.85       38.04      4.55 o 
   2  27   5       37.41       35.17      4.67 o 
   3  27   5        3.46        4.04      3.87 o 
   4  27   5       83.59       82.58      5.66 o 
   5  27   5       29.04       30.20      4.44 o 
   6  27   5       93.02       91.66      6.09 o 
  -2  28   5       26.49       21.36      4.71 o 
  -1  28   5       26.57       26.64      5.20 o 
   0  28   5        2.44        2.43      4.03 o 
   1  28   5       27.57       22.34      4.24 o 
   2  28   5       25.49       37.20      8.69 o 
   0   0   6     2419.96     2399.78     81.55 o 
   1   0   6       41.47       40.07      2.02 o 
   2   0   6       11.34       15.82      3.21 o 
   3   0   6      344.47      305.32      9.00 o 
   4   0   6      511.75      482.04     13.83 o 
   5   0   6        3.71        6.94      1.44 o 
   6   0   6       25.07       33.40      2.67 o 
   7   0   6       39.69       35.61      2.73 o 
   8   0   6      105.37      101.57      3.07 o 
   9   0   6      558.76      525.14      9.23 o 
  10   0   6       18.91       19.52      1.60 o 
  11   0   6       24.56       24.68      1.70 o 
  12   0   6       53.30       54.16      2.37 o 
  13   0   6       27.71       25.92      2.05 o 
  14   0   6       24.32       24.69      3.60 o 
  15   0   6        1.59        2.17      1.95 o 
  16   0   6       11.51       12.60      2.12 o 
  17   0   6       14.02       13.62      2.29 o 
  18   0   6      225.54      248.85      8.78 o 
  19   0   6       10.51        7.84      2.48 o 
  20   0   6       14.19       18.14      2.77 o 
  21   0   6        8.91        9.29      2.61 o 
  22   0   6       36.06       42.77      3.30 o 
 -22   1   6       17.56       19.26      3.61 o 
 -21   1   6        8.87       10.78      2.76 o 
 -20   1   6        7.29        6.08      2.52 o 
 -19   1   6       69.25       70.90      3.63 o 
 -18   1   6       14.06       12.87      2.52 o 
 -17   1   6        7.63        7.73      2.26 o 
 -16   1   6       56.25       61.04      3.18 o 
 -15   1   6      142.15      139.80      4.56 o 
 -14   1   6       65.45       67.51      3.61 o 
 -13   1   6       60.29       58.87      2.80 o 
 -12   1   6      140.97      137.22      4.10 o 
 -11   1   6      286.16      273.32      6.08 o 
 -10   1   6       94.05       94.36      2.82 o 
  -9   1   6       21.56       25.86      2.00 o 
  -8   1   6      495.07      453.02      8.76 o 
  -7   1   6       87.54       77.85      3.14 o 
  -6   1   6       55.37       52.59      2.55 o 
  -5   1   6      337.48      315.47     10.08 o 
  -4   1   6      493.89      484.15     13.84 o 
  -3   1   6      331.41      323.54     17.46 o 
  -2   1   6       36.45       33.21      1.91 o 
  -1   1   6     1137.74     1145.19     30.49 o 
   0   1   6     1010.24      980.14     23.55 o 
   1   1   6     1098.94     1059.64     26.26 o 
   2   1   6       41.97       44.13      1.98 o 
   3   1   6      350.71      340.70      8.87 o 
   4   1   6      492.06      474.26     16.90 o 
   5   1   6      359.23      348.67     12.00 o 
   6   1   6       64.22       64.55      5.65 o 
   7   1   6       79.92       68.48      5.17 o 
   8   1   6      502.14      469.89     10.12 o 
   9   1   6       27.02       28.44      1.36 o 
  10   1   6       84.52       87.90      3.88 o 
  11   1   6      283.49      270.78      6.00 o 
  12   1   6      141.63      136.34      3.71 o 
  13   1   6       59.88       57.75      2.53 o 
  14   1   6       69.68       70.73      3.15 o 
  15   1   6      131.08      129.82      4.30 o 
  16   1   6       52.43       58.89      3.06 o 
  17   1   6        9.53        8.34      2.21 o 
  18   1   6       16.03       14.16      2.56 o 
  19   1   6       71.29       69.57      3.63 o 
  20   1   6        6.69        6.70      2.57 o 
  21   1   6        8.02        7.33      2.70 o 
  22   1   6       16.77       15.85      2.85 o 
 -22   2   6       12.73       10.35      3.53 o 
 -21   2   6        0.28       -1.53      2.56 o 
 -20   2   6        3.13        3.31      3.16 o 
 -19   2   6        0.52        2.25      2.27 o 
 -18   2   6       42.44       48.21      2.89 o 
 -17   2   6      106.31      103.50      4.32 o 
 -16   2   6       31.35       33.00      2.65 o 
 -15   2   6       16.41       14.94      2.16 o 
 -14   2   6       60.97       66.78      4.34 o 
 -13   2   6      149.15      142.29      4.44 o 
 -12   2   6        9.69       10.57      1.75 o 
 -11   2   6       92.17       89.23      3.21 o 
 -10   2   6       73.77       75.85      2.90 o 
  -9   2   6       61.69       62.39      2.02 o 
  -8   2   6      804.14      768.69     13.27 o 
  -7   2   6      323.42      295.60      8.96 o 
  -6   2   6       71.24       71.52      3.01 o 
  -5   2   6      178.91      189.05      5.78 o 
  -4   2   6      201.02      190.74      7.39 o 
  -3   2   6      283.87      281.82     13.40 o 
  -2   2   6       76.77       73.63      2.80 o 
  -1   2   6      509.56      494.83     13.87 o 
   0   2   6      718.16      685.68     19.27 o 
   1   2   6      503.20      480.21     11.97 o 
   2   2   6       66.45       70.58      5.97 o 
   3   2   6      300.20      298.45      8.70 o 
   4   2   6      204.92      196.38      9.58 o 
   5   2   6      171.22      166.48      7.01 o 
   6   2   6       81.54       77.06      3.85 o 
   7   2   6      311.40      294.35     11.01 o 
   8   2   6      803.07      781.93     16.35 o 
   9   2   6       58.11       57.89      1.93 o 
  10   2   6       69.84       67.41      2.59 o 
  11   2   6       96.59       85.55      2.85 o 
  12   2   6       10.50       12.64      1.56 o 
  13   2   6      149.09      153.06      4.06 o 
  14   2   6       61.64       65.68      2.85 o 
  15   2   6       16.58       16.43      2.11 o 
  16   2   6       34.10       39.16      2.57 o 
  17   2   6      108.41      114.39      4.25 o 
  18   2   6       39.70       38.99      3.37 o 
  19   2   6        0.54        1.77      2.36 o 
  20   2   6        2.53        5.65      2.43 o 
  21   2   6        0.20        1.26      2.61 o 
  22   2   6       11.61       12.53      2.88 o 
 -22   3   6       25.73       24.34      3.58 o 
 -21   3   6        2.15       -2.06      2.06 o 
 -20   3   6       19.82       16.84      2.22 o 
 -19   3   6       16.85       15.71      2.19 o 
 -18   3   6       69.71       66.96      3.67 o 
 -17   3   6        9.90        7.22      2.08 o 
 -16   3   6       13.65       17.54      2.32 o 
 -15   3   6      239.35      230.86      6.16 o 
 -14   3   6      101.30       95.26      3.80 o 
 -13   3   6       26.92       32.68      2.20 o 
 -12   3   6       90.00       81.20      3.41 o 
 -11   3   6      172.75      158.33      3.98 o 
 -10   3   6       67.33       63.59      2.09 o 
  -9   3   6      171.53      159.25      3.76 o 
  -8   3   6       63.30       63.84      2.09 o 
  -7   3   6      437.71      435.41     12.95 o 
  -6   3   6        4.74        4.50      1.62 o 
  -5   3   6       12.99        9.78      1.31 o 
  -4   3   6     1106.61     1054.50     35.84 o 
  -3   3   6      563.57      548.41     19.13 o 
  -2   3   6      217.40      204.70      6.67 o 
  -1   3   6      227.26      203.72      6.42 o 
   0   3   6     1143.09     1120.20     57.88 o 
   1   3   6      247.91      220.62      7.96 o 
   2   3   6      239.14      234.83      6.73 o 
   3   3   6      544.96      547.01     15.60 o 
   4   3   6     1109.97     1045.57     29.29 o 
   5   3   6        9.38        6.53      1.69 o 
   6   3   6        7.67        9.84      2.48 o 
   7   3   6      445.97      451.18     15.86 o 
   8   3   6       59.83       58.26      2.11 o 
   9   3   6      169.93      159.86      3.55 o 
  10   3   6       76.12       70.05      2.57 o 
  11   3   6      182.19      172.11      4.15 o 
  12   3   6       81.89       74.05      2.79 o 
  13   3   6       22.72       22.72      1.88 o 
  14   3   6       96.68       90.45      3.21 o 
  15   3   6      237.64      224.98      5.59 o 
  16   3   6       15.51       15.67      2.26 o 
  17   3   6       10.50        7.77      2.20 o 
  18   3   6       71.48       68.20      3.53 o 
  19   3   6       16.64       16.17      2.56 o 
  20   3   6       20.58       17.93      2.68 o 
  21   3   6        2.47        2.80      2.48 o 
  22   3   6       24.04       21.82      3.03 o 
 -22   4   6       18.74       17.88      3.24 o 
 -21   4   6       21.40       25.04      2.49 o 
 -20   4   6        7.78        4.94      1.87 o 
 -19   4   6        2.54        1.32      1.81 o 
 -18   4   6       25.57       24.58      2.52 o 
 -17   4   6       17.61       17.25      2.13 o 
 -16   4   6       13.31       16.28      1.98 o 
 -15   4   6        2.96       -0.36      2.26 o 
 -14   4   6      137.79      142.57      3.34 o 
 -13   4   6      158.37      153.90      3.48 o 
 -12   4   6      309.31      304.96      5.65 o 
 -11   4   6        7.75        7.81      1.28 o 
 -10   4   6      186.95      178.36      4.92 o 
  -9   4   6      149.71      141.50      2.81 o 
  -8   4   6       77.23       72.32      2.11 o 
  -7   4   6       59.85       61.08      1.92 o 
  -6   4   6       26.19       24.82      1.86 o 
  -5   4   6      469.25      450.12     15.65 o 
  -4   4   6      841.47      792.55     28.32 o 
  -3   4   6      232.36      217.68      8.88 o 
  -2   4   6       22.82       22.90      1.99 o 
  -1   4   6       19.00       20.13      3.13 o 
   0   4   6       14.85       13.76      2.15 o 
   1   4   6       22.91       27.89      2.88 o 
   2   4   6       17.61       18.47      1.56 o 
   3   4   6      246.31      247.71      6.27 o 
   4   4   6      856.01      838.00     20.05 o 
   5   4   6      466.69      430.61     12.73 o 
   6   4   6       23.41       18.53      2.20 o 
   7   4   6       64.58       62.85      3.62 o 
   8   4   6       88.40       87.20      3.19 o 
   9   4   6      144.75      138.27      2.80 o 
  10   4   6      176.79      177.45      4.25 o 
  11   4   6        7.48        7.11      1.61 o 
  12   4   6      308.92      300.70      7.25 o 
  13   4   6      159.71      156.74      4.15 o 
  14   4   6      133.15      135.65      3.90 o 
  15   4   6        2.59        2.48      1.79 o 
  16   4   6       14.74       15.76      2.05 o 
  17   4   6       16.58       14.01      3.47 o 
  18   4   6       29.23       30.40      2.72 o 
  19   4   6        2.47        0.50      2.35 o 
  20   4   6        6.78       10.93      2.63 o 
  21   4   6       21.76       28.98      2.95 o 
  22   4   6       19.02       23.35      2.88 o 
 -21   5   6        0.14        0.32      2.47 o 
 -20   5   6        4.45        4.37      2.14 o 
 -19   5   6       51.90       51.87      2.80 o 
 -18   5   6        2.59        3.04      2.02 o 
 -17   5   6        1.03        1.74      1.64 o 
 -16   5   6       51.93       52.72      2.18 o 
 -15   5   6      165.32      162.17      3.74 o 
 -14   5   6       16.77       18.99      1.61 o 
 -13   5   6       16.98       18.15      1.47 o 
 -12   5   6       88.78       92.00      2.58 o 
 -11   5   6      414.50      397.00      6.89 o 
 -10   5   6      138.83      133.84      3.01 o 
  -9   5   6       95.56       97.30      2.38 o 
  -8   5   6      290.25      277.11      4.79 o 
  -7   5   6      692.40      652.75     12.48 o 
  -6   5   6       76.63       74.94      3.17 o 
  -5   5   6      206.64      213.15      8.28 o 
  -4   5   6      321.98      320.19     11.68 o 
  -3   5   6      157.78      165.90      6.74 o 
  -2   5   6      330.82      318.97     11.46 o 
  -1   5   6        5.55        6.33      1.70 o 
   0   5   6        1.17        2.31      1.46 o 
   1   5   6        3.72        4.14      1.91 o 
   2   5   6      310.88      310.27     15.69 o 
   3   5   6      154.14      174.22      6.75 o 
   4   5   6      316.14      317.37      9.52 o 
   5   5   6      198.16      217.73      9.23 o 
   6   5   6       77.17       75.11      3.16 o 
   7   5   6      686.11      642.95     22.62 o 
   8   5   6      291.93      277.54      5.20 o 
   9   5   6      106.81      106.32      2.34 o 
  10   5   6      132.89      130.55      3.10 o 
  11   5   6      400.35      374.29      8.14 o 
  12   5   6       89.51       89.71      3.05 o 
  13   5   6       19.78       17.35      1.75 o 
  14   5   6       18.27       19.34      1.85 o 
  15   5   6      173.30      166.26      4.57 o 
  16   5   6       53.45       54.60      2.61 o 
  17   5   6        0.50       -1.70      1.92 o 
  18   5   6        3.14        2.56      2.28 o 
  19   5   6       50.89       51.06      3.10 o 
  20   5   6        3.85        5.31      2.50 o 
  21   5   6        0.09       -2.10      2.56 o 
  22   5   6       29.78       28.18      3.55 o 
 -21   6   6        7.05        7.49      2.51 o 
 -20   6   6       10.68       13.64      2.23 o 
 -19   6   6       43.37       40.96      2.60 o 
 -18   6   6       30.39       33.73      2.08 o 
 -17   6   6       99.42      103.30      3.51 o 
 -16   6   6       59.63       62.15      2.41 o 
 -15   6   6       22.26       19.00      1.65 o 
 -14   6   6       96.40       96.58      2.76 o 
 -13   6   6       14.84       17.40      1.50 o 
 -12   6   6       74.86       73.13      2.36 o 
 -11   6   6        1.76       -0.11      1.58 o 
 -10   6   6       46.66       44.63      1.86 o 
  -9   6   6       99.18      108.46      6.05 o 
  -8   6   6       81.10       78.29      1.85 o 
  -7   6   6       32.99       37.74      1.39 o 
  -6   6   6       62.43       58.21      2.05 o 
  -5   6   6      165.46      167.09      6.91 o 
  -4   6   6      611.84      568.91     20.10 o 
  -3   6   6      310.01      294.65     11.30 o 
  -2   6   6      202.53      198.26      7.91 o 
  -1   6   6       20.29       23.22      4.91 o 
   0   6   6      217.51      205.50      7.89 o 
   1   6   6       16.57       16.27      2.04 o 
   2   6   6      207.46      211.46      7.13 o 
   3   6   6      310.11      321.17     21.98 o 
   4   6   6      588.72      576.33     20.18 o 
   5   6   6      163.56      174.25      5.68 o 
   6   6   6       54.81       54.17      3.19 o 
   7   6   6       37.27       41.91      3.04 o 
   8   6   6       83.70       83.93      2.23 o 
   9   6   6      102.82      105.44      2.61 o 
  10   6   6       53.55       52.49      2.06 o 
  11   6   6        1.81        2.15      1.41 o 
  12   6   6       73.04       69.21      2.67 o 
  13   6   6       14.52       12.79      1.71 o 
  14   6   6       99.97       96.73      3.26 o 
  15   6   6       21.99       23.10      1.95 o 
  16   6   6       61.54       64.18      2.82 o 
  17   6   6       98.50       99.86      3.73 o 
  18   6   6       26.89       27.83      4.53 o 
  19   6   6       43.48       45.14      3.08 o 
  20   6   6       12.39       14.26      3.76 o 
  21   6   6        6.82        9.63      2.65 o 
 -21   7   6        0.90        0.31      2.47 o 
 -20   7   6       17.17       17.45      2.79 o 
 -19   7   6       29.62       30.81      2.46 o 
 -18   7   6       58.79       57.04      2.41 o 
 -17   7   6       28.74       27.30      1.97 o 
 -16   7   6       14.52       14.55      1.74 o 
 -15   7   6      145.46      140.09      3.57 o 
 -14   7   6      154.97      150.47      3.56 o 
 -13   7   6        0.61        0.11      1.38 o 
 -12   7   6       94.55       92.53      2.68 o 
 -11   7   6       55.88       56.16      2.06 o 
 -10   7   6       39.95       40.39      1.73 o 
  -9   7   6      133.02      133.31      3.70 o 
  -8   7   6      142.41      139.53      2.76 o 
  -7   7   6      413.46      396.06      6.35 o 
  -6   7   6      150.60      140.13      2.92 o 
  -5   7   6      205.22      189.82      6.50 o 
  -4   7   6       73.02       72.88      3.89 o 
  -3   7   6      321.84      321.79     11.77 o 
  -2   7   6      155.89      148.96      6.20 o 
  -1   7   6      348.92      353.47     13.27 o 
   0   7   6      918.28      901.50     30.98 o 
   1   7   6      361.39      380.25     11.26 o 
   2   7   6      139.31      151.27      9.70 o 
   3   7   6      314.68      320.80     12.79 o 
   4   7   6       74.76       75.15      3.91 o 
   5   7   6      223.45      222.58      8.12 o 
   6   7   6      143.77      138.32      4.36 o 
   7   7   6      414.64      412.70      6.51 o 
   8   7   6      144.38      144.11      3.32 o 
   9   7   6      122.77      116.00      3.13 o 
  10   7   6       41.91       42.40      2.28 o 
  11   7   6       57.11       53.43      2.45 o 
  12   7   6      100.06       96.59      3.13 o 
  13   7   6        0.28        0.92      1.63 o 
  14   7   6      152.77      148.46      4.13 o 
  15   7   6      141.85      136.51      4.06 o 
  16   7   6       16.56       15.59      2.31 o 
  17   7   6       31.06       32.23      2.33 o 
  18   7   6       56.29       62.49      3.30 o 
  19   7   6       29.74       32.00      3.23 o 
  20   7   6       17.29       13.90      2.98 o 
  21   7   6        0.51        0.20      2.29 o 
 -21   8   6        0.96        3.04      2.15 o 
 -20   8   6        3.56        4.66      2.50 o 
 -19   8   6       31.04       35.08      3.27 o 
 -18   8   6       81.60       82.86      3.34 o 
 -17   8   6        0.70       -1.20      1.90 o 
 -16   8   6       52.38       52.19      2.29 o 
 -15   8   6       62.85       64.70      2.43 o 
 -14   8   6       22.05       24.35      1.75 o 
 -13   8   6       42.05       44.86      1.92 o 
 -12   8   6       91.71       91.58      2.72 o 
 -11   8   6       30.79       30.11      1.61 o 
 -10   8   6       14.18       17.98      1.49 o 
  -9   8   6       74.17       66.83      2.21 o 
  -8   8   6       87.47       85.25      3.09 o 
  -7   8   6      118.32      115.55      2.72 o 
  -6   8   6      189.57      177.89      3.54 o 
  -5   8   6      178.39      170.20      3.64 o 
  -4   8   6      385.45      350.68      9.80 o 
  -3   8   6      308.15      307.21     11.27 o 
  -2   8   6       40.00       41.35      2.97 o 
  -1   8   6      433.29      418.92     16.13 o 
   0   8   6      931.20      889.41     30.64 o 
   1   8   6      425.46      427.33     21.60 o 
   2   8   6       41.94       48.95      7.11 o 
   3   8   6      293.69      300.55     28.06 o 
   4   8   6      396.04      385.19     10.59 o 
   5   8   6      180.72      166.29      6.17 o 
   6   8   6      187.73      185.72      4.27 o 
   7   8   6      123.40      125.59      2.70 o 
   8   8   6       85.74       86.97      2.43 o 
   9   8   6       71.41       67.95      2.56 o 
  10   8   6       16.81       17.22      1.65 o 
  11   8   6       30.65       33.80      2.50 o 
  12   8   6       97.11       92.19      3.55 o 
  13   8   6       41.98       44.50      2.34 o 
  14   8   6       18.27       22.63      2.05 o 
  15   8   6       63.96       66.25      2.91 o 
  16   8   6       47.48       53.03      2.67 o 
  17   8   6        0.87       -1.72      1.94 o 
  18   8   6       83.90       88.88      4.93 o 
  19   8   6       30.61       30.84      3.56 o 
  20   8   6        3.49        3.44      3.19 o 
  21   8   6        1.12        2.23      2.38 o 
 -21   9   6       10.74        6.58      3.04 o 
 -20   9   6        9.50       10.03      2.62 o 
 -19   9   6       24.03       22.61      3.15 o 
 -18   9   6       42.03       37.40      2.84 o 
 -17   9   6       46.48       49.13      5.77 o 
 -16   9   6       80.36       78.42      3.02 o 
 -15   9   6       43.43       41.26      2.27 o 
 -14   9   6        3.95        6.01      1.74 o 
 -13   9   6      100.86       96.23      3.10 o 
 -12   9   6       80.78       83.50      2.93 o 
 -11   9   6      304.44      289.74      6.18 o 
 -10   9   6      186.08      178.38      4.10 o 
  -9   9   6       16.92       18.39      1.59 o 
  -8   9   6      206.78      202.56      4.60 o 
  -7   9   6       92.57       91.36      4.11 o 
  -6   9   6       54.63       55.48      1.90 o 
  -5   9   6      208.36      202.48      3.86 o 
  -4   9   6       53.22       54.32      1.74 o 
  -3   9   6      298.68      294.66      6.49 o 
  -2   9   6      303.10      304.94      8.48 o 
  -1   9   6       60.03       55.63      3.41 o 
   0   9   6      383.14      394.78     13.05 o 
   1   9   6       62.65       61.69      3.51 o 
   2   9   6      317.86      321.66     10.82 o 
   3   9   6      292.98      276.95      7.76 o 
   4   9   6       57.83       56.56      2.26 o 
   5   9   6      216.53      206.57      4.56 o 
   6   9   6       54.79       57.33      2.02 o 
   7   9   6       81.07       80.79      4.53 o 
   8   9   6      220.39      219.50      4.29 o 
   9   9   6       20.09       25.38      1.78 o 
  10   9   6      175.73      162.66      4.21 o 
  11   9   6      307.74      303.84      6.56 o 
  12   9   6       85.67       85.24      3.90 o 
  13   9   6      102.64       99.29      3.90 o 
  14   9   6        3.13        2.03      1.91 o 
  15   9   6       45.88       40.89      2.42 o 
  16   9   6       76.84       69.12      3.67 o 
  17   9   6       42.37       37.02      2.57 o 
  18   9   6       39.96       37.11      2.47 o 
  19   9   6       24.28       22.41      3.06 o 
  20   9   6       10.43        7.91      2.40 o 
  21   9   6       10.71       10.62      2.78 o 
 -20  10   6        2.07       -0.57      2.81 o 
 -19  10   6       33.93       35.59      3.33 o 
 -18  10   6       32.29       34.24      2.76 o 
 -17  10   6       57.16       59.12      3.23 o 
 -16  10   6       41.64       44.57      2.96 o 
 -15  10   6       10.92       14.34      2.84 o 
 -14  10   6       17.99       17.17      1.96 o 
 -13  10   6       68.63       62.66      2.54 o 
 -12  10   6        4.09        4.13      1.61 o 
 -11  10   6       99.44      108.01      3.22 o 
 -10  10   6       52.80       54.05      2.27 o 
  -9  10   6       26.58       28.53      1.71 o 
  -8  10   6      765.47      751.18     13.60 o 
  -7  10   6      424.40      417.81      8.00 o 
  -6  10   6       68.16       66.83      2.42 o 
  -5  10   6       51.42       47.60      1.94 o 
  -4  10   6      336.55      326.78      5.78 o 
  -3  10   6       47.03       44.98      1.83 o 
  -2  10   6        6.46        8.84      1.23 o 
  -1  10   6       41.93       44.33      1.71 o 
   0  10   6      169.14      151.11      4.23 o 
   1  10   6       39.44       41.10      1.74 o 
   2  10   6        4.35        7.78      1.36 o 
   3  10   6       51.63       48.95      1.74 o 
   4  10   6      348.42      341.02      6.88 o 
   5  10   6       48.38       47.81      2.03 o 
   6  10   6       75.68       75.40      2.67 o 
   7  10   6      418.51      412.15      8.60 o 
   8  10   6      753.73      730.77     14.63 o 
   9  10   6       29.30       28.80      1.90 o 
  10  10   6       54.24       56.17      2.59 o 
  11  10   6      100.79      101.88      3.31 o 
  12  10   6        3.57        3.60      1.87 o 
  13  10   6       64.96       61.04      3.28 o 
  14  10   6       17.38       21.29      2.68 o 
  15  10   6       11.48        8.51      2.07 o 
  16  10   6       41.41       46.70      2.74 o 
  17  10   6       58.38       60.46      2.82 o 
  18  10   6       31.63       34.71      2.46 o 
  19  10   6       34.41       33.24      3.01 o 
  20  10   6        1.97        1.14      2.37 o 
 -20  11   6        0.55        2.64      2.89 o 
 -19  11   6        8.64        7.09      3.00 o 
 -18  11   6        3.11        4.07      2.71 o 
 -17  11   6        2.18        2.60      2.30 o 
 -16  11   6       31.10       31.37      2.32 o 
 -15  11   6      123.90      115.98      3.64 o 
 -14  11   6       33.76       32.64      2.60 o 
 -13  11   6       26.32       27.38      2.06 o 
 -12  11   6        4.25        6.22      1.74 o 
 -11  11   6       63.79       66.82      2.68 o 
 -10  11   6      125.26      125.77      3.51 o 
  -9  11   6      316.11      307.36      6.43 o 
  -8  11   6      125.02      123.04      3.28 o 
  -7  11   6      138.89      136.48      3.46 o 
  -6  11   6       82.79       77.75      2.46 o 
  -5  11   6       77.77       79.81      2.91 o 
  -4  11   6      470.09      466.41      8.79 o 
  -3  11   6      112.55      111.81      2.58 o 
  -2  11   6      187.25      181.56      3.66 o 
  -1  11   6       91.23       92.28      3.20 o 
   0  11   6        1.95        7.00      2.30 o 
   1  11   6       97.78       96.70      2.50 o 
   2  11   6      191.50      190.22      3.80 o 
   3  11   6      118.41      114.51      2.93 o 
   4  11   6      479.66      463.25      9.23 o 
   5  11   6       67.74       68.63      3.26 o 
   6  11   6       72.37       67.45      3.18 o 
   7  11   6      141.56      134.95      3.77 o 
   8  11   6      117.89      121.52      6.51 o 
   9  11   6      318.34      318.39      6.37 o 
  10  11   6      127.71      132.74      3.42 o 
  11  11   6       65.62       62.15      2.52 o 
  12  11   6        6.24        9.23      1.94 o 
  13  11   6       25.49       26.33      2.74 o 
  14  11   6       32.22       33.40      2.91 o 
  15  11   6      120.94      110.55      3.92 o 
  16  11   6       33.19       30.25      2.64 o 
  17  11   6        2.84        1.03      2.30 o 
  18  11   6        3.20        2.39      2.28 o 
  19  11   6        8.50        7.80      2.40 o 
  20  11   6        0.77       -0.36      2.37 o 
 -20  12   6        2.17        2.14      2.96 o 
 -19  12   6       26.64       23.33      3.25 o 
 -18  12   6       18.24       16.24      4.95 o 
 -17  12   6        2.46        0.45      2.75 o 
 -16  12   6       17.16       14.68      2.95 o 
 -15  12   6       22.79       23.19      2.70 o 
 -14  12   6      125.23      126.23      3.74 o 
 -13  12   6       28.35       32.10      2.26 o 
 -12  12   6       44.29       47.53      2.29 o 
 -11  12   6        7.95        9.35      1.77 o 
 -10  12   6      131.96      132.20      3.62 o 
  -9  12   6      145.37      146.88      3.73 o 
  -8  12   6      172.30      176.78      4.13 o 
  -7  12   6      107.10      113.23      4.62 o 
  -6  12   6        8.28       10.14      1.36 o 
  -5  12   6      139.15      129.45      3.29 o 
  -4  12   6      455.61      444.05      8.24 o 
  -3  12   6      114.71      107.51      2.63 o 
  -2  12   6      106.44      108.94      3.02 o 
  -1  12   6       64.64       64.42      3.00 o 
   0  12   6      619.52      601.22     10.41 o 
   1  12   6       64.76       59.77      2.35 o 
   2  12   6      116.35      116.68      3.06 o 
   3  12   6      122.01      118.67      2.98 o 
   4  12   6      435.15      413.02     10.28 o 
   5  12   6      136.65      123.97      4.22 o 
   6  12   6        5.77        6.94      1.87 o 
   7  12   6      113.24      117.61      4.09 o 
   8  12   6      178.28      168.52      6.20 o 
   9  12   6      140.65      135.73      4.66 o 
  10  12   6      127.24      128.44      3.49 o 
  11  12   6        7.09        6.51      1.68 o 
  12  12   6       41.62       43.84      2.15 o 
  13  12   6       30.83       33.63      2.49 o 
  14  12   6      132.36      128.05      4.24 o 
  15  12   6       21.87       22.70      2.47 o 
  16  12   6       19.58       17.62      2.39 o 
  17  12   6        2.51       -1.78      2.24 o 
  18  12   6       16.29       18.58      2.55 o 
  19  12   6       26.55       29.64      5.16 o 
  20  12   6        2.22        1.29      2.62 o 
 -19  13   6       54.36       55.27      3.82 o 
 -18  13   6       38.06       40.27      3.40 o 
 -17  13   6       33.97       35.19      3.31 o 
 -16  13   6       11.44       10.29      2.83 o 
 -15  13   6        1.98        3.54      3.08 o 
 -14  13   6      107.34      107.59      4.03 o 
 -13  13   6       12.09       13.24      2.23 o 
 -12  13   6       61.64       59.23      2.65 o 
 -11  13   6      148.34      152.20      3.96 o 
 -10  13   6        5.93        8.51      1.71 o 
  -9  13   6        2.70        5.94      1.56 o 
  -8  13   6       30.57       28.35      1.84 o 
  -7  13   6      102.47      101.38      2.96 o 
  -6  13   6      372.98      369.16      7.21 o 
  -5  13   6      115.26      114.23      3.12 o 
  -4  13   6       42.01       40.88      1.71 o 
  -3  13   6       79.11       78.41      3.33 o 
  -2  13   6        3.72        4.11      1.30 o 
  -1  13   6      210.47      213.85      4.36 o 
   0  13   6      425.42      422.75      7.28 o 
   1  13   6      203.25      204.47      4.83 o 
   2  13   6        3.20        4.75      1.73 o 
   3  13   6       82.99       89.38      3.51 o 
   4  13   6       41.76       44.73      3.90 o 
   5  13   6      109.12      106.99      4.52 o 
   6  13   6      370.09      353.08      8.95 o 
   7  13   6      102.10       96.01      3.91 o 
   8  13   6       25.75       22.60      2.51 o 
   9  13   6        2.81        2.05      2.09 o 
  10  13   6        7.63        8.97      1.73 o 
  11  13   6      150.31      141.44      3.76 o 
  12  13   6       61.71       61.60      2.65 o 
  13  13   6       10.08       12.46      2.44 o 
  14  13   6      106.69      103.39      3.91 o 
  15  13   6        2.76       -2.16      2.16 o 
  16  13   6       13.42       10.01      2.37 o 
  17  13   6       34.20       37.06      2.80 o 
  18  13   6       40.57       43.57      4.08 o 
  19  13   6       56.14       59.81      3.60 o 
 -19  14   6        1.36       -0.49      3.04 o 
 -18  14   6       38.94       40.21      3.59 o 
 -17  14   6       33.91       29.40      3.39 o 
 -16  14   6        3.16        1.04      2.69 o 
 -15  14   6       12.69       11.89      2.98 o 
 -14  14   6       12.63       13.48      2.78 o 
 -13  14   6       22.59       19.04      2.46 o 
 -12  14   6      211.57      211.47      5.73 o 
 -11  14   6       18.84       21.92      2.18 o 
 -10  14   6        1.06        0.40      1.73 o 
  -9  14   6        8.06        8.50      2.10 o 
  -8  14   6        1.25        3.06      1.67 o 
  -7  14   6       37.77       37.43      3.17 o 
  -6  14   6       24.56       26.13      1.76 o 
  -5  14   6       29.08       31.04      1.82 o 
  -4  14   6      288.69      285.15      5.26 o 
  -3  14   6      387.72      391.98      6.92 o 
  -2  14   6      165.59      160.54      3.27 o 
  -1  14   6       16.87       15.49      1.51 o 
   0  14   6      227.20      220.49      5.43 o 
   1  14   6       15.38       14.95      1.91 o 
   2  14   6      155.21      139.70      3.93 o 
   3  14   6      395.71      389.53      9.61 o 
   4  14   6      300.14      279.72      7.36 o 
   5  14   6       25.69       24.94      3.20 o 
   6  14   6       27.01       28.32      2.30 o 
   7  14   6       36.43       40.12      2.65 o 
   8  14   6        1.77        1.67      2.29 o 
   9  14   6        8.59        8.56      2.21 o 
  10  14   6        2.12        3.28      2.04 o 
  11  14   6       19.85       20.88      1.97 o 
  12  14   6      209.82      203.47      4.76 o 
  13  14   6       20.83       21.03      2.95 o 
  14  14   6       10.88       10.32      2.34 o 
  15  14   6       12.80       11.85      2.41 o 
  16  14   6        3.24        2.69      2.32 o 
  17  14   6       33.52       34.42      4.34 o 
  18  14   6       40.61       41.26      3.58 o 
  19  14   6        1.21        1.24      2.84 o 
 -18  15   6       25.63       26.73      3.32 o 
 -17  15   6        3.10        5.17      3.06 o 
 -16  15   6        2.31        5.36      3.53 o 
 -15  15   6       66.12       63.99      4.15 o 
 -14  15   6        7.09        6.23      2.69 o 
 -13  15   6       14.31       15.02      2.45 o 
 -12  15   6       63.31       70.93      3.77 o 
 -11  15   6       18.29       17.33      2.41 o 
 -10  15   6       73.06       70.66      3.36 o 
  -9  15   6       85.66       84.05      3.55 o 
  -8  15   6      139.91      144.62      3.89 o 
  -7  15   6      368.57      371.01      8.54 o 
  -6  15   6      146.23      153.97      3.96 o 
  -5  15   6       15.15       12.49      1.37 o 
  -4  15   6       83.81       85.61      2.51 o 
  -3  15   6       35.28       37.69      1.70 o 
  -2  15   6      165.98      163.40      3.33 o 
  -1  15   6      216.23      210.09      4.48 o 
   0  15   6       38.37       40.68      1.86 o 
   1  15   6      208.47      207.10      4.42 o 
   2  15   6      159.75      153.15      5.02 o 
   3  15   6       36.88       33.13      3.01 o 
   4  15   6       79.50       75.80      3.55 o 
   5  15   6       11.90       15.18      2.14 o 
   6  15   6      156.07      161.45      6.49 o 
   7  15   6      380.36      368.13     12.03 o 
   8  15   6      147.25      153.43      5.18 o 
   9  15   6       79.88       83.60      4.94 o 
  10  15   6       69.08       62.46      3.71 o 
  11  15   6       18.95       19.90      2.45 o 
  12  15   6       60.94       58.73      2.66 o 
  13  15   6       12.57       13.50      2.37 o 
  14  15   6        7.78        8.40      2.34 o 
  15  15   6       68.20       65.54      6.95 o 
  16  15   6        2.36        1.06      2.32 o 
  17  15   6        3.46        5.08      2.35 o 
  18  15   6       23.43       20.38      2.66 o 
 -18  16   6       13.25       14.61      4.55 o 
 -17  16   6        0.72       -1.66      2.86 o 
 -16  16   6       54.71       58.61      9.06 o 
 -15  16   6       14.22       13.44      2.96 o 
 -14  16   6       36.26       43.39      3.38 o 
 -13  16   6       40.68       46.40      3.55 o 
 -12  16   6        4.70        2.77      2.29 o 
 -11  16   6        1.47        4.14      2.24 o 
 -10  16   6       83.55       88.56      3.83 o 
  -9  16   6      111.86      106.38      3.98 o 
  -8  16   6       54.41       55.44      2.89 o 
  -7  16   6        3.11        4.60      2.04 o 
  -6  16   6       93.75       91.60      2.67 o 
  -5  16   6       85.12       83.79      2.75 o 
  -4  16   6       89.20       92.56      2.70 o 
  -3  16   6       19.20       17.11      1.48 o 
  -2  16   6       36.93       37.50      1.74 o 
  -1  16   6      120.46      120.25      3.46 o 
   0  16   6      149.62      150.90      3.66 o 
   1  16   6      113.97      110.31      3.58 o 
   2  16   6       38.79       42.18      3.49 o 
   3  16   6       16.66       17.63      1.92 o 
   4  16   6       82.88       86.39      3.84 o 
   5  16   6       84.00       81.62      3.78 o 
   6  16   6      100.31       97.29      5.31 o 
   7  16   6        4.02        5.61      5.44 o 
   8  16   6       49.97       50.11      3.16 o 
   9  16   6      109.24      100.95      4.28 o 
  10  16   6       88.97       92.95      4.07 o 
  11  16   6        1.73        5.89      2.31 o 
  12  16   6        5.14        4.89      1.89 o 
  13  16   6       43.13       43.85      4.36 o 
  14  16   6       33.66       34.55      4.55 o 
  15  16   6       14.19       15.81      3.16 o 
  16  16   6       52.34       48.06      5.99 o 
  17  16   6        0.96       -0.78      2.35 o 
  18  16   6       14.55       11.95      2.97 o 
 -17  17   6        2.55        5.61      3.17 o 
 -16  17   6       27.10       28.62      6.29 o 
 -15  17   6       67.56       63.27      4.30 o 
 -14  17   6       16.55       15.68      3.18 o 
 -13  17   6       31.04       39.32      3.36 o 
 -12  17   6        2.85        7.90      2.88 o 
 -11  17   6      168.86      187.45      5.38 o 
 -10  17   6      130.47      139.92      4.51 o 
  -9  17   6       16.09       18.22      2.52 o 
  -8  17   6       76.28       76.42      3.59 o 
  -7  17   6       77.25       78.53      3.45 o 
  -6  17   6       11.29       13.02      1.74 o 
  -5  17   6       46.20       45.87      2.27 o 
  -4  17   6       91.31       95.36      3.17 o 
  -3  17   6      228.59      224.63      4.35 o 
  -2  17   6       71.86       73.83      2.37 o 
  -1  17   6      180.56      181.45      3.68 o 
   0  17   6      172.70      167.58      4.55 o 
   1  17   6      167.17      164.01      4.56 o 
   2  17   6       69.26       65.19      2.94 o 
   3  17   6      238.70      231.57      5.57 o 
   4  17   6       90.63       89.05      3.36 o 
   5  17   6       48.35       49.25      3.95 o 
   6  17   6        8.51        8.24      3.21 o 
   7  17   6       79.72       78.41      5.37 o 
   8  17   6       83.93       84.54      5.25 o 
   9  17   6       13.19       10.53      2.64 o 
  10  17   6      129.96      121.88      4.87 o 
  11  17   6      168.19      161.06      5.73 o 
  12  17   6        4.14        3.62      2.35 o 
  13  17   6       30.35       25.43      5.92 o 
  14  17   6       14.07       14.87      2.57 o 
  15  17   6       66.68       64.19      6.85 o 
  16  17   6       27.04       26.69      3.38 o 
  17  17   6        3.15        0.09      2.39 o 
 -16  18   6       14.29       15.89      4.18 o 
 -15  18   6        3.61        5.78      3.12 o 
 -14  18   6       67.35       68.80      7.24 o 
 -13  18   6       99.67      102.40      4.93 o 
 -12  18   6       46.78       48.54      3.59 o 
 -11  18   6       15.54       16.15      2.98 o 
 -10  18   6       37.64       35.24      2.86 o 
  -9  18   6        2.90        4.79      2.29 o 
  -8  18   6      141.83      145.23      4.69 o 
  -7  18   6       23.51       23.25      1.99 o 
  -6  18   6       45.35       47.56      2.34 o 
  -5  18   6       13.92       16.60      1.85 o 
  -4  18   6      118.96      118.27      3.50 o 
  -3  18   6        2.06        0.24      1.58 o 
  -2  18   6       14.84       14.64      1.73 o 
  -1  18   6       62.16       64.92      2.28 o 
   0  18   6        9.47       16.85      2.47 o 
   1  18   6       61.65       62.93      2.71 o 
   2  18   6       17.75       17.68      2.02 o 
   3  18   6        1.71        0.59      1.92 o 
   4  18   6      116.22      112.48      3.79 o 
   5  18   6       14.84       13.90      2.39 o 
   6  18   6       40.99       43.28      3.12 o 
   7  18   6       22.34       18.75      3.43 o 
   8  18   6      143.99      140.89      9.29 o 
   9  18   6        3.76        4.03      2.66 o 
  10  18   6       39.55       43.66      3.27 o 
  11  18   6       16.93       19.22      2.89 o 
  12  18   6       42.18       43.29      3.25 o 
  13  18   6       98.13       95.01      6.15 o 
  14  18   6       70.80       68.45      3.83 o 
  15  18   6        4.04        2.71      2.75 o 
  16  18   6       13.90       12.97      2.69 o 
 -16  19   6       24.60       32.81      5.36 o 
 -15  19   6       79.76       73.82     13.99 o 
 -14  19   6       28.57       28.33      2.79 o 
 -13  19   6       35.41       35.31      3.47 o 
 -12  19   6       47.44       51.43      3.81 o 
 -11  19   6       29.38       27.30      3.29 o 
 -10  19   6       22.67       14.78      3.06 o 
  -9  19   6       31.42       32.81      2.70 o 
  -8  19   6      105.10      105.96      4.60 o 
  -7  19   6       13.17       13.72      1.97 o 
  -6  19   6       16.27       14.81      2.74 o 
  -5  19   6      150.40      147.67      4.02 o 
  -4  19   6        9.40       12.60      1.80 o 
  -3  19   6      184.98      184.07      5.29 o 
  -2  19   6       69.58       71.88      2.79 o 
  -1  19   6       24.49       29.46      1.98 o 
   0  19   6      211.59      210.11      6.47 o 
   1  19   6       29.39       30.51      2.30 o 
   2  19   6       66.44       71.87      3.23 o 
   3  19   6      183.62      177.38      4.82 o 
   4  19   6       12.49       12.34      2.53 o 
   5  19   6      141.33      136.56      5.12 o 
   6  19   6       14.20       13.85      2.65 o 
   7  19   6       16.05       16.65      2.76 o 
   8  19   6      103.41      108.23      4.69 o 
   9  19   6       29.78       27.93      2.62 o 
  10  19   6       19.28       12.93      2.86 o 
  11  19   6       32.31       35.19      3.21 o 
  12  19   6       50.27       58.61      8.41 o 
  13  19   6       34.59       32.36      6.54 o 
  14  19   6       27.80       25.70      5.46 o 
  15  19   6       84.09       81.91      3.88 o 
 -15  20   6        7.23        2.33      3.30 o 
 -14  20   6       19.37       18.82      2.69 o 
 -13  20   6        4.49       10.59      3.20 o 
 -12  20   6        0.12       -0.71      2.98 o 
 -11  20   6       16.60       18.20      3.94 o 
 -10  20   6        7.74        7.41      2.98 o 
  -9  20   6       27.23       30.08      2.95 o 
  -8  20   6      149.04      158.09      5.05 o 
  -7  20   6       60.89       65.14      2.88 o 
  -6  20   6       98.86       98.36      3.40 o 
  -5  20   6       30.80       25.67      2.43 o 
  -4  20   6       43.23       45.44      2.30 o 
  -3  20   6       48.80       53.98      2.51 o 
  -2  20   6        9.46       13.79      2.15 o 
  -1  20   6       43.20       45.31      3.19 o 
   0  20   6      214.79      220.79      6.71 o 
   1  20   6       46.79       51.16      2.68 o 
   2  20   6       11.86       16.28      2.32 o 
   3  20   6       50.32       56.91      3.45 o 
   4  20   6       40.11       39.95      5.07 o 
   5  20   6       29.07       26.02      2.90 o 
   6  20   6      104.70      100.84      4.54 o 
   7  20   6       64.26       70.68      3.88 o 
   8  20   6      141.88      140.46      5.50 o 
   9  20   6       27.10       27.08      3.09 o 
  10  20   6        8.95        7.43      2.95 o 
  11  20   6       15.34       14.57      2.46 o 
  12  20   6        0.41        0.50      2.88 o 
  13  20   6        4.83        3.81      3.43 o 
  14  20   6       21.31       20.94      2.99 o 
  15  20   6        6.71        2.78      6.21 o 
 -14  21   6       16.48       14.78      3.39 o 
 -13  21   6       14.00       14.42      3.36 o 
 -12  21   6       50.48       48.00      4.00 o 
 -11  21   6       25.21       23.07      3.63 o 
 -10  21   6       17.18       15.38      3.33 o 
  -9  21   6        1.98        3.04      3.11 o 
  -8  21   6       54.25       59.02      2.90 o 
  -7  21   6       48.29       50.14      2.69 o 
  -6  21   6      158.10      158.17      4.32 o 
  -5  21   6      109.33      109.02      3.53 o 
  -4  21   6      116.29      112.54      4.12 o 
  -3  21   6       70.17       71.67      3.37 o 
  -2  21   6       51.50       56.67      3.01 o 
  -1  21   6      164.33      166.46      5.75 o 
   0  21   6       80.49       88.73      3.67 o 
   1  21   6      159.02      156.49      5.65 o 
   2  21   6       56.34       60.11      3.68 o 
   3  21   6       77.88       76.89      4.88 o 
   4  21   6      121.64      116.49      4.81 o 
   5  21   6      106.33      107.11      4.72 o 
   6  21   6      150.04      137.78      5.42 o 
   7  21   6       47.15       53.65      3.59 o 
   8  21   6       53.50       56.91      4.04 o 
   9  21   6        2.49        1.73      2.78 o 
  10  21   6       18.61       20.85      2.62 o 
  11  21   6       25.84       26.08      3.62 o 
  12  21   6       52.82       54.34      3.75 o 
  13  21   6       15.99       17.22      3.39 o 
  14  21   6       14.53       15.38      4.07 o 
 -13  22   6       23.51       21.85      5.77 o 
 -12  22   6       66.67       67.80      6.14 o 
 -11  22   6       12.05       15.75      3.48 o 
 -10  22   6       24.63       21.76      3.82 o 
  -9  22   6       20.85       25.55      3.55 o 
  -8  22   6       13.01       14.79      2.67 o 
  -7  22   6        6.22        4.09      2.59 o 
  -6  22   6       16.20       15.23      2.69 o 
  -5  22   6       13.53       13.07      2.48 o 
  -4  22   6      120.23      124.76      4.37 o 
  -3  22   6       54.81       58.73      3.07 o 
  -2  22   6        6.18        9.99      2.32 o 
  -1  22   6       60.58       67.55      3.28 o 
   0  22   6       94.54       93.97      3.85 o 
   1  22   6       57.04       56.93      3.16 o 
   2  22   6        4.92        4.81      2.74 o 
   3  22   6       55.46       58.71      3.73 o 
   4  22   6      120.97      123.62      5.11 o 
   5  22   6       13.51       12.97      2.83 o 
   6  22   6       17.99       18.13      3.03 o 
   7  22   6        5.56        4.58      2.83 o 
   8  22   6       11.06       13.85      2.92 o 
   9  22   6       20.49       21.92      3.04 o 
  10  22   6       27.22       25.41      3.07 o 
  11  22   6       13.10       16.44      2.64 o 
  12  22   6       64.96       65.16      4.01 o 
 -11  23   6       31.03       29.97      3.86 o 
 -10  23   6       26.28       22.82      6.25 o 
  -9  23   6      113.07      123.30      9.03 o 
  -8  23   6       16.94       16.67      3.48 o 
  -7  23   6       26.07       24.85      3.45 o 
  -6  23   6       23.60       28.97      3.04 o 
  -5  23   6       19.88       24.18      2.84 o 
  -4  23   6      208.59      213.21      5.80 o 
  -3  23   6       24.66       25.82      2.78 o 
  -2  23   6        4.68        3.04      2.38 o 
  -1  23   6       39.89       44.09      2.95 o 
   0  23   6       32.69       34.75      3.37 o 
   1  23   6       38.34       43.64      3.40 o 
   2  23   6        6.20        9.77      2.93 o 
   3  23   6       24.80       26.29      3.21 o 
   4  23   6      207.01      202.99      8.78 o 
   5  23   6       23.20       21.01      3.18 o 
   6  23   6       26.74       28.59      3.34 o 
   7  23   6       26.60       25.73      3.68 o 
   8  23   6       17.55       19.59      3.19 o 
   9  23   6      110.31      102.72      4.69 o 
  10  23   6       23.66       20.42      3.11 o 
  11  23   6       34.98       36.81      4.38 o 
 -10  24   6       29.84       37.45      6.58 o 
  -9  24   6        7.51        4.47      5.68 o 
  -8  24   6       44.80       46.61      4.47 o 
  -7  24   6       35.70       41.33      4.08 o 
  -6  24   6        0.48       -0.87      2.86 o 
  -5  24   6       39.18       41.75      3.03 o 
  -4  24   6        5.69        3.52      4.03 o 
  -3  24   6       38.14       41.65      4.14 o 
  -2  24   6       24.97       25.01      2.81 o 
  -1  24   6       65.02       63.18      4.06 o 
   0  24   6       26.12       26.86      3.28 o 
   1  24   6       63.92       70.31      4.15 o 
   2  24   6       26.75       25.63      3.23 o 
   3  24   6       39.86       41.55      3.57 o 
   4  24   6        5.49        9.14      3.05 o 
   5  24   6       37.64       40.97      3.60 o 
   6  24   6        0.86       -2.86      2.97 o 
   7  24   6       36.17       41.84      3.43 o 
   8  24   6       45.60       49.19      3.65 o 
   9  24   6        6.61        5.48      2.91 o 
  10  24   6       29.14       33.30      3.42 o 
  -8  25   6       18.46       25.14      5.24 o 
  -7  25   6       30.00       28.25      5.00 o 
  -6  25   6        9.83       10.12      3.18 o 
  -5  25   6       73.10       74.83      4.39 o 
  -4  25   6       36.53       36.85      3.08 o 
  -3  25   6       16.15       14.23      3.62 o 
  -2  25   6       15.03       18.23      3.23 o 
  -1  25   6       17.06       16.52      4.59 o 
   0  25   6       23.63       20.91      4.28 o 
   1  25   6       16.33       15.08      3.28 o 
   2  25   6       13.27       18.56      3.23 o 
   3  25   6       18.79       19.89      3.35 o 
   4  25   6       36.79       38.77      3.51 o 
   5  25   6       67.87       73.88      4.32 o 
   6  25   6        9.05       13.04      3.30 o 
   7  25   6       32.21       31.21      3.45 o 
   8  25   6       20.25       23.75      3.29 o 
  -6  26   6        5.86        6.99      4.38 o 
  -5  26   6        1.67       -1.49      3.41 o 
  -4  26   6       14.25       12.09      5.76 o 
  -3  26   6       30.47       36.66      3.68 o 
  -2  26   6       22.13       21.78      3.36 o 
  -1  26   6       27.24       32.19      7.54 o 
   0  26   6        0.05        1.18      3.23 o 
   1  26   6       25.38       25.18      3.39 o 
   2  26   6       22.22       22.60      3.40 o 
   3  26   6       30.33       31.58      3.57 o 
   4  26   6       13.05       17.24      3.42 o 
   5  26   6        1.27       -2.52      3.15 o 
   6  26   6        5.42        8.59      3.87 o 
  -2  27   6       51.64       46.89      5.53 o 
  -1  27   6        3.29        3.82      4.22 o 
   0  27   6       61.87       57.47      5.69 o 
   1  27   6        2.39        4.06      4.46 o 
   0   0   7        3.53        7.14      2.35 o 
   1   0   7       61.69       57.13      3.16 o 
   2   0   7      474.75      466.05     13.48 o 
   3   0   7      309.05      294.46     10.98 o 
   4   0   7       40.58       34.32      2.87 o 
   5   0   7       79.19       73.42      2.98 o 
   6   0   7        0.26        6.03      2.73 o 
   7   0   7     1099.19     1024.88     18.63 o 
   8   0   7        0.98        3.22      1.46 o 
   9   0   7        4.07        4.83      1.79 o 
  10   0   7       33.85       31.14      1.89 o 
  11   0   7      380.10      385.19      8.28 o 
  12   0   7        4.92        5.13      1.87 o 
  13   0   7       59.69       61.76      3.54 o 
  14   0   7       73.80       73.61      3.41 o 
  15   0   7       33.01       30.72      2.57 o 
  16   0   7        4.45        6.10      2.23 o 
  17   0   7       14.19       17.06      2.57 o 
  18   0   7        3.03        2.51      2.42 o 
  19   0   7        5.88        9.86      2.56 o 
  20   0   7        2.04        3.51      2.62 o 
  21   0   7        0.26        0.71      4.50 o 
 -21   1   7       15.79       16.28      2.81 o 
 -20   1   7        7.66       10.02      3.21 o 
 -19   1   7        0.16       -0.67      2.49 o 
 -18   1   7       42.00       46.38      3.09 o 
 -17   1   7      117.99      119.37      6.59 o 
 -16   1   7        2.13        0.86      2.20 o 
 -15   1   7       27.62       22.14      2.44 o 
 -14   1   7       24.75       23.53      2.44 o 
 -13   1   7        7.05        6.08      2.01 o 
 -12   1   7       22.95       20.47      2.09 o 
 -11   1   7       32.77       32.79      2.65 o 
 -10   1   7      109.41      106.72      3.65 o 
  -9   1   7      181.64      172.85      4.33 o 
  -8   1   7       57.53       51.93      2.42 o 
  -7   1   7       49.01       47.41      2.39 o 
  -6   1   7       63.90       55.86      2.11 o 
  -5   1   7      183.30      181.42      4.90 o 
  -4   1   7        2.47        2.28      1.46 o 
  -3   1   7      285.08      275.32      8.63 o 
  -2   1   7       12.48       10.22      1.54 o 
  -1   1   7       68.35       71.83      2.98 o 
   0   1   7        5.11        6.41      1.64 o 
   1   1   7       69.11       74.60      5.04 o 
   2   1   7       13.14       13.15      2.68 o 
   3   1   7      295.63      301.23     10.69 o 
   4   1   7        2.49        0.98      1.79 o 
   5   1   7      179.59      175.95      5.96 o 
   6   1   7       65.00       55.58      2.11 o 
   7   1   7       51.37       50.72      2.03 o 
   8   1   7       57.72       54.19      2.34 o 
   9   1   7      180.57      173.24      4.64 o 
  10   1   7      109.57      106.70      3.28 o 
  11   1   7       28.44       30.63      1.91 o 
  12   1   7       23.25       23.04      1.91 o 
  13   1   7        9.79       11.02      2.08 o 
  14   1   7       25.27       26.73      2.31 o 
  15   1   7       25.79       27.69      2.43 o 
  16   1   7        1.97        4.41      2.24 o 
  17   1   7      118.41      119.69      4.55 o 
  18   1   7       43.27       41.19      3.05 o 
  19   1   7        0.39       -2.47      2.47 o 
  20   1   7        7.30        9.93      2.64 o 
  21   1   7       17.31       18.22      2.91 o 
 -21   2   7        4.84        5.02      3.25 o 
 -20   2   7       20.08       18.53      2.85 o 
 -19   2   7       51.04       59.98      3.68 o 
 -18   2   7       21.47       21.87      3.61 o 
 -17   2   7       12.62       11.48      2.45 o 
 -16   2   7       18.99       20.54      2.49 o 
 -15   2   7      276.58      296.53      7.65 o 
 -14   2   7       18.67       20.12      2.28 o 
 -13   2   7       17.66       20.78      2.20 o 
 -12   2   7       84.52       82.64      3.50 o 
 -11   2   7      173.13      173.46      4.79 o 
 -10   2   7      151.72      152.86      4.41 o 
  -9   2   7       97.17       98.06      3.51 o 
  -8   2   7      109.58      106.26      3.54 o 
  -7   2   7      138.37      133.84      3.45 o 
  -6   2   7      199.45      184.06      4.05 o 
  -5   2   7      439.20      419.15      7.88 o 
  -4   2   7      121.52      118.38      4.22 o 
  -3   2   7      598.86      554.14     15.88 o 
  -2   2   7       17.87       15.54      2.21 o 
  -1   2   7      480.38      467.19     16.58 o 
   0   2   7       13.82       18.12      2.09 o 
   1   2   7      484.86      468.86     23.57 o 
   2   2   7       18.93       27.78      3.33 o 
   3   2   7      560.13      543.47     27.58 o 
   4   2   7      117.72      112.05      5.21 o 
   5   2   7      418.66      401.00     13.17 o 
   6   2   7      195.96      183.02      3.80 o 
   7   2   7      151.00      147.65      3.38 o 
   8   2   7      112.27      107.23      3.23 o 
   9   2   7      105.40      104.79      3.41 o 
  10   2   7      147.99      142.48      3.93 o 
  11   2   7      160.32      161.91      4.26 o 
  12   2   7       86.83       84.61      3.06 o 
  13   2   7       19.65       20.32      2.44 o 
  14   2   7       20.45       25.40      2.16 o 
  15   2   7      287.11      291.35      7.53 o 
  16   2   7       19.42       19.98      2.72 o 
  17   2   7       11.23       15.80      2.47 o 
  18   2   7       20.19       20.75      2.72 o 
  19   2   7       49.13       59.95      3.40 o 
  20   2   7       21.24       24.33      2.93 o 
  21   2   7        6.02        8.64      2.74 o 
 -21   3   7       11.95       10.39      2.94 o 
 -20   3   7        8.41       10.23      2.73 o 
 -19   3   7       11.81       10.09      2.60 o 
 -18   3   7        1.89        1.29      2.40 o 
 -17   3   7        4.56        3.76      2.36 o 
 -16   3   7       95.80       89.57      4.97 o 
 -15   3   7        2.23        2.50      2.13 o 
 -14   3   7       26.86       27.62      2.39 o 
 -13   3   7      419.99      400.48      9.49 o 
 -12   3   7       22.59       24.08      2.20 o 
 -11   3   7       28.03       24.91      2.41 o 
 -10   3   7       52.54       47.51      2.49 o 
  -9   3   7       32.01       30.34      2.19 o 
  -8   3   7       84.64       79.97      2.70 o 
  -7   3   7      102.18       98.08      2.51 o 
  -6   3   7       72.13       72.98      3.68 o 
  -5   3   7      369.63      347.71      6.80 o 
  -4   3   7       16.18       19.00      1.57 o 
  -3   3   7       13.70       17.61      2.12 o 
  -2   3   7      101.20      100.63      5.98 o 
  -1   3   7      210.57      223.68      8.46 o 
   0   3   7       78.89       71.93      6.71 o 
   1   3   7      219.51      209.80     11.77 o 
   2   3   7       99.03       89.32      6.35 o 
   3   3   7       15.68       12.75      2.76 o 
   4   3   7       16.22       14.69      2.30 o 
   5   3   7      359.68      346.56     10.48 o 
   6   3   7       73.24       67.82      2.15 o 
   7   3   7       98.03       96.15      2.97 o 
   8   3   7       84.48       84.42      2.80 o 
   9   3   7       33.06       34.10      1.86 o 
  10   3   7       52.57       51.53      2.35 o 
  11   3   7       30.01       29.57      1.95 o 
  12   3   7       22.25       23.00      1.89 o 
  13   3   7      424.60      397.23      8.63 o 
  14   3   7       26.27       27.01      2.18 o 
  15   3   7        1.39        0.39      1.92 o 
  16   3   7       96.98       92.26      4.05 o 
  17   3   7        3.16        3.62      2.35 o 
  18   3   7        1.94        0.93      2.42 o 
  19   3   7       12.45        9.74      3.64 o 
  20   3   7        8.80        9.35      2.70 o 
  21   3   7       11.90        8.00      3.49 o 
 -21   4   7       38.42       41.31      4.32 o 
 -20   4   7        2.11        2.02      3.15 o 
 -19   4   7       16.24       22.78      2.90 o 
 -18   4   7       12.04       13.73      2.65 o 
 -17   4   7       20.11       22.26      2.58 o 
 -16   4   7       11.35        7.71      2.29 o 
 -15   4   7       87.17       85.84      3.74 o 
 -14   4   7       47.19       42.02      2.87 o 
 -13   4   7       56.22       56.00      3.99 o 
 -12   4   7       14.92       14.14      2.03 o 
 -11   4   7      101.84      100.65      3.01 o 
 -10   4   7       50.77       48.41      2.04 o 
  -9   4   7      173.28      167.59      4.00 o 
  -8   4   7      488.17      461.13      8.28 o 
  -7   4   7      142.92      130.55      3.46 o 
  -6   4   7      133.90      128.31      2.75 o 
  -5   4   7      227.63      219.48      4.16 o 
  -4   4   7      472.27      456.19      8.72 o 
  -3   4   7      833.14      827.90     20.45 o 
  -2   4   7      101.66       97.89      4.65 o 
  -1   4   7      215.26      203.08      7.88 o 
   0   4   7        7.53        6.50      1.81 o 
   1   4   7      199.73      193.71      7.77 o 
   2   4   7      101.10       93.47      6.27 o 
   3   4   7      821.32      782.16     40.19 o 
   4   4   7      481.13      471.03     13.76 o 
   5   4   7      251.10      241.28      8.99 o 
   6   4   7      129.49      123.72      3.33 o 
   7   4   7      139.55      132.73      3.77 o 
   8   4   7      489.23      450.34     10.99 o 
   9   4   7      177.16      171.72      7.23 o 
  10   4   7       47.03       47.77      2.24 o 
  11   4   7      106.53      106.88      3.30 o 
  12   4   7       16.85       19.22      1.87 o 
  13   4   7       52.74       56.88      2.63 o 
  14   4   7       44.72       44.05      2.46 o 
  15   4   7       79.70       78.23      3.40 o 
  16   4   7       11.14       10.99      2.34 o 
  17   4   7       22.71       27.03      2.69 o 
  18   4   7       12.36        9.85      2.50 o 
  19   4   7       16.77       16.96      2.74 o 
  20   4   7        2.13        3.98      2.65 o 
  21   4   7       36.86       44.86      3.84 o 
 -20   5   7        1.73       -1.46      2.62 o 
 -19   5   7       27.99       34.42      4.36 o 
 -18   5   7       40.95       40.60      3.08 o 
 -17   5   7       19.04       17.70      2.80 o 
 -16   5   7       37.89       38.81      4.04 o 
 -15   5   7       10.64       10.97      3.56 o 
 -14   5   7       13.62       14.38      2.29 o 
 -13   5   7       93.06       83.25      2.91 o 
 -12   5   7       29.61       33.76      2.49 o 
 -11   5   7       69.12       69.15      2.63 o 
 -10   5   7       90.01       87.50      2.75 o 
  -9   5   7      235.35      228.15      5.00 o 
  -8   5   7       85.26       85.75      2.68 o 
  -7   5   7       55.18       54.89      1.95 o 
  -6   5   7      204.04      195.33      3.98 o 
  -5   5   7      103.47       99.18      2.44 o 
  -4   5   7      107.89      105.80      2.76 o 
  -3   5   7      234.15      221.03      5.24 o 
  -2   5   7      178.93      172.63      5.25 o 
  -1   5   7       91.89       97.24      3.39 o 
   0   5   7      474.85      452.72     11.77 o 
   1   5   7       91.63       96.16      3.75 o 
   2   5   7      180.98      180.90      5.43 o 
   3   5   7      229.02      217.78      7.17 o 
   4   5   7      107.62      102.51      4.16 o 
   5   5   7      116.01      117.69      7.09 o 
   6   5   7      202.16      196.76      6.04 o 
   7   5   7       47.92       51.66      2.56 o 
   8   5   7       85.76       85.12      3.38 o 
   9   5   7      237.31      227.13      6.35 o 
  10   5   7       90.03       84.96      3.86 o 
  11   5   7       72.51       70.79      2.80 o 
  12   5   7       29.74       31.41      2.13 o 
  13   5   7       91.86       78.17      3.34 o 
  14   5   7       13.85       12.50      2.03 o 
  15   5   7        9.96       10.19      1.99 o 
  16   5   7       37.06       38.85      2.61 o 
  17   5   7       19.86       23.70      2.68 o 
  18   5   7       41.30       38.80      3.06 o 
  19   5   7       25.95       32.48      3.04 o 
  20   5   7        1.58        0.41      2.52 o 
  21   5   7       18.61       19.57      4.30 o 
 -20   6   7       37.51       37.01      2.95 o 
 -19   6   7       32.22       34.68      4.63 o 
 -18   6   7       35.94       42.18      3.09 o 
 -17   6   7       17.55       18.59      2.71 o 
 -16   6   7       16.15       15.52      2.04 o 
 -15   6   7       16.24       17.17      2.01 o 
 -14   6   7       14.28       11.66      1.81 o 
 -13   6   7       42.74       49.80      2.26 o 
 -12   6   7       11.10       13.11      1.68 o 
 -11   6   7      224.58      219.39      4.97 o 
 -10   6   7      159.67      149.05      3.87 o 
  -9   6   7      155.94      150.82      3.76 o 
  -8   6   7       64.83       65.40      3.79 o 
  -7   6   7      244.21      245.86      5.19 o 
  -6   6   7      132.12      122.01      2.91 o 
  -5   6   7      334.85      319.13      6.27 o 
  -4   6   7        0.02        2.13      1.42 o 
  -3   6   7       55.75       47.31      2.15 o 
  -2   6   7       58.07       55.71      2.74 o 
  -1   6   7      441.71      407.78      9.01 o 
   0   6   7      127.55      122.78      4.64 o 
   1   6   7      466.18      432.72     10.97 o 
   2   6   7       56.11       51.10      2.91 o 
   3   6   7       53.43       44.52      6.38 o 
   4   6   7        0.11       -0.25      1.53 o 
   5   6   7      350.05      344.21     17.38 o 
   6   6   7      132.83      128.73      8.88 o 
   7   6   7      244.79      249.00      7.35 o 
   8   6   7       62.47       65.00      4.36 o 
   9   6   7      152.64      153.88      4.05 o 
  10   6   7      162.50      163.39      4.14 o 
  11   6   7      220.21      217.76      5.32 o 
  12   6   7       12.47       12.59      1.88 o 
  13   6   7       44.59       45.73      2.45 o 
  14   6   7       13.31       11.06      2.02 o 
  15   6   7       16.23       19.37      2.17 o 
  16   6   7       17.63       16.89      2.26 o 
  17   6   7       15.50       16.63      2.30 o 
  18   6   7       34.82       36.38      3.02 o 
  19   6   7       33.37       40.13      3.03 o 
  20   6   7       37.20       41.58      3.15 o 
 -20   7   7        5.01        4.66      3.53 o 
 -19   7   7       23.21       24.03      3.98 o 
 -18   7   7       34.35       42.97      3.18 o 
 -17   7   7       59.59       57.99      2.87 o 
 -16   7   7       14.87       10.85      1.82 o 
 -15   7   7       22.95       22.48      1.90 o 
 -14   7   7       67.51       73.10      2.60 o 
 -13   7   7       39.32       35.99      1.89 o 
 -12   7   7       78.99       74.45      2.52 o 
 -11   7   7      102.49      103.97      2.81 o 
 -10   7   7       14.27       13.03      1.43 o 
  -9   7   7       96.55       90.15      2.63 o 
  -8   7   7       59.89       58.86      2.05 o 
  -7   7   7       50.27       47.59      2.03 o 
  -6   7   7        3.32        4.24      1.27 o 
  -5   7   7      376.93      369.41      8.47 o 
  -4   7   7        9.63       10.56      1.33 o 
  -3   7   7      159.89      162.58      3.71 o 
  -2   7   7      203.80      197.46      4.76 o 
  -1   7   7      254.23      240.11      5.76 o 
   0   7   7      116.67      115.80      3.25 o 
   1   7   7      261.39      253.75      5.03 o 
   2   7   7      205.52      198.24      4.51 o 
   3   7   7      153.57      158.85      4.53 o 
   4   7   7        9.60       12.77      1.62 o 
   5   7   7      390.14      389.56     10.18 o 
   6   7   7        3.11        8.92      2.46 o 
   7   7   7       46.48       47.78      2.64 o 
   8   7   7       59.36       61.68      2.56 o 
   9   7   7      101.95       98.12      3.14 o 
  10   7   7       14.04       13.62      1.78 o 
  11   7   7       96.44       94.26      3.87 o 
  12   7   7       79.06       74.79      3.54 o 
  13   7   7       39.41       34.90      2.19 o 
  14   7   7       66.71       66.21      2.98 o 
  15   7   7       20.92       23.86      2.40 o 
  16   7   7       15.30       14.70      2.76 o 
  17   7   7       60.22       63.17      3.09 o 
  18   7   7       33.57       37.95      3.04 o 
  19   7   7       24.39       22.70      4.30 o 
  20   7   7        5.18        5.58      2.47 o 
 -20   8   7        1.43        2.60      5.76 o 
 -19   8   7       72.01       71.83      3.12 o 
 -18   8   7       11.37       13.84      2.23 o 
 -17   8   7       30.58       30.99      2.39 o 
 -16   8   7       24.67       27.95      2.28 o 
 -15   8   7       64.53       67.74      2.79 o 
 -14   8   7        4.58        3.24      1.86 o 
 -13   8   7       43.64       45.27      3.41 o 
 -12   8   7        6.53        4.60      1.69 o 
 -11   8   7      124.88      128.13      5.30 o 
 -10   8   7       42.45       46.25      2.17 o 
  -9   8   7       67.15       66.54      2.66 o 
  -8   8   7       50.14       45.86      2.06 o 
  -7   8   7      436.36      424.42      8.06 o 
  -6   8   7       19.86       20.91      1.58 o 
  -5   8   7      137.38      130.64      3.31 o 
  -4   8   7        6.06        5.06      1.72 o 
  -3   8   7      186.23      181.51      4.48 o 
  -2   8   7      643.39      613.13     11.23 o 
  -1   8   7      546.11      521.01      9.72 o 
   0   8   7      232.24      237.73      4.88 o 
   1   8   7      569.63      533.39     10.43 o 
   2   8   7      645.34      614.57     11.99 o 
   3   8   7      201.21      198.14      4.74 o 
   4   8   7        5.07        8.77      1.68 o 
   5   8   7      126.72      124.11      4.59 o 
   6   8   7       17.62       18.16      2.84 o 
   7   8   7      411.12      398.54     10.33 o 
   8   8   7       52.84       51.08      2.81 o 
   9   8   7       75.84       73.99      2.83 o 
  10   8   7       40.76       42.64      2.67 o 
  11   8   7      126.34      131.23      4.47 o 
  12   8   7        5.95        4.12      2.08 o 
  13   8   7       41.68       43.30      2.73 o 
  14   8   7        5.30        6.58      6.58 o 
  15   8   7       66.44       64.25      3.02 o 
  16   8   7       23.69       23.91      2.45 o 
  17   8   7       32.81       33.92      2.90 o 
  18   8   7       12.47       10.47      2.37 o 
  19   8   7       72.35       71.97      3.99 o 
  20   8   7        1.52        2.48      2.47 o 
 -19   9   7        3.46        2.90      2.25 o 
 -18   9   7        7.00        8.24      2.60 o 
 -17   9   7       68.50       66.15      2.91 o 
 -16   9   7        3.67        3.07      2.00 o 
 -15   9   7       43.22       46.15      2.47 o 
 -14   9   7       77.18       70.84      3.00 o 
 -13   9   7       27.14       27.69      2.48 o 
 -12   9   7        5.70        4.82      1.71 o 
 -11   9   7       51.57       54.80      3.88 o 
 -10   9   7       46.57       49.49      2.29 o 
  -9   9   7      285.69      284.06      5.95 o 
  -8   9   7       56.56       50.32      2.71 o 
  -7   9   7      234.50      233.41      5.07 o 
  -6   9   7      195.14      187.59      4.30 o 
  -5   9   7       24.42       25.45      1.58 o 
  -4   9   7      143.10      137.25      4.58 o 
  -3   9   7      384.93      362.46      8.08 o 
  -2   9   7       92.45       89.96      3.19 o 
  -1   9   7      416.30      412.61      9.37 o 
   0   9   7        3.71        5.52      1.40 o 
   1   9   7      433.59      421.48     12.45 o 
   2   9   7       90.67       90.19      3.06 o 
   3   9   7      363.11      341.94      7.92 o 
   4   9   7      142.27      137.81      4.03 o 
   5   9   7       23.74       28.33      3.03 o 
   6   9   7      196.30      197.44      9.10 o 
   7   9   7      235.91      242.37      9.60 o 
   8   9   7       57.07       56.42      2.93 o 
   9   9   7      287.51      279.29      6.32 o 
  10   9   7       46.58       46.40      2.31 o 
  11   9   7       48.59       52.98      2.57 o 
  12   9   7        5.72        6.83      2.19 o 
  13   9   7       27.86       30.79      2.59 o 
  14   9   7       78.22       74.45      3.66 o 
  15   9   7       46.85       45.89      3.03 o 
  16   9   7        3.77        5.46      2.50 o 
  17   9   7       67.67       67.54      3.44 o 
  18   9   7        6.55        8.18      2.32 o 
  19   9   7        3.79       -0.77      2.37 o 
  20   9   7        5.93        2.42      3.06 o 
 -19  10   7        3.63        7.77      2.60 o 
 -18  10   7        4.00       -0.83      2.10 o 
 -17  10   7        4.76        4.26      2.08 o 
 -16  10   7       12.94       13.56      2.12 o 
 -15  10   7      141.98      144.41      4.08 o 
 -14  10   7      134.07      138.90      4.40 o 
 -13  10   7       58.97       63.29      2.80 o 
 -12  10   7       61.80       66.86      2.79 o 
 -11  10   7      217.68      218.93      5.09 o 
 -10  10   7       29.34       31.67      1.96 o 
  -9  10   7       60.43       54.55      2.65 o 
  -8  10   7       79.80       78.44      2.84 o 
  -7  10   7      414.04      406.74      8.31 o 
  -6  10   7      331.50      319.16      6.49 o 
  -5  10   7       37.58       40.03      2.00 o 
  -4  10   7       18.37       21.37      1.64 o 
  -3  10   7      584.63      554.33     11.94 o 
  -2  10   7        5.72        8.22      1.62 o 
  -1  10   7       67.22       62.25      2.71 o 
   0  10   7       62.89       60.00      2.77 o 
   1  10   7       67.00       64.80      2.68 o 
   2  10   7        4.19        7.15      1.56 o 
   3  10   7      566.67      542.30     11.77 o 
   4  10   7       17.52       28.81      7.42 o 
   5  10   7       45.79       49.26      3.32 o 
   6  10   7      332.89      318.90     10.47 o 
   7  10   7      416.98      422.03     12.95 o 
   8  10   7       82.42       80.90      3.85 o 
   9  10   7       53.41       50.01      2.97 o 
  10  10   7       27.36       25.36      2.04 o 
  11  10   7      216.01      219.32      5.32 o 
  12  10   7       60.19       61.44      3.42 o 
  13  10   7       66.79       70.51      3.32 o 
  14  10   7      133.80      137.90      4.50 o 
  15  10   7      140.82      147.73      4.63 o 
  16  10   7       14.31       14.18      2.45 o 
  17  10   7        3.46        5.51      2.39 o 
  18  10   7        3.81       -0.18      2.37 o 
  19  10   7        3.45        5.86      3.94 o 
 -19  11   7        5.01        4.68      3.00 o 
 -18  11   7        0.89       -1.64      2.45 o 
 -17  11   7       29.38       30.42      2.45 o 
 -16  11   7       25.35       24.62      2.31 o 
 -15  11   7       20.21       20.90      2.64 o 
 -14  11   7       63.26       69.54      2.95 o 
 -13  11   7       81.51       77.52      3.13 o 
 -12  11   7       52.83       50.43      2.91 o 
 -11  11   7       67.07       63.18      2.63 o 
 -10  11   7       16.56       18.76      1.77 o 
  -9  11   7       92.87       90.84      3.05 o 
  -8  11   7       39.07       43.91      2.13 o 
  -7  11   7       36.30       36.17      1.99 o 
  -6  11   7       45.29       50.87      3.12 o 
  -5  11   7      322.55      324.30      6.62 o 
  -4  11   7      175.97      163.70      3.97 o 
  -3  11   7       20.64       25.40      3.42 o 
  -2  11   7        4.91        4.71      1.61 o 
  -1  11   7       15.03       13.71      1.78 o 
   0  11   7        3.70        2.77      1.74 o 
   1  11   7       11.04       10.02      2.08 o 
   2  11   7        4.62        8.84      1.56 o 
   3  11   7       24.49       30.30      2.97 o 
   4  11   7      176.67      163.45      5.01 o 
   5  11   7      326.50      332.17      8.31 o 
   6  11   7       44.95       49.64      2.75 o 
   7  11   7       33.33       34.27      4.18 o 
   8  11   7       38.71       45.08      2.90 o 
   9  11   7       97.06       96.65      3.94 o 
  10  11   7       16.24       20.68      2.49 o 
  11  11   7       65.22       63.09      2.87 o 
  12  11   7       53.51       48.13      2.75 o 
  13  11   7       82.79       80.78      3.45 o 
  14  11   7       62.51       67.80      3.37 o 
  15  11   7       17.90       19.37      2.49 o 
  16  11   7       25.39       23.37      3.36 o 
  17  11   7       30.91       29.20      3.92 o 
  18  11   7        0.76       -2.43      2.43 o 
  19  11   7        4.96        5.90      2.46 o 
 -18  12   7        3.70        0.82      2.93 o 
 -17  12   7       12.26       15.21      2.36 o 
 -16  12   7       34.36       37.32      2.58 o 
 -15  12   7      127.35      131.48      4.01 o 
 -14  12   7       11.60       11.11      2.16 o 
 -13  12   7       22.91       19.92      3.36 o 
 -12  12   7       36.45       34.22      2.28 o 
 -11  12   7       95.47       97.45      3.29 o 
 -10  12   7        3.15        4.46      2.14 o 
  -9  12   7       50.41       51.51      2.45 o 
  -8  12   7       15.26       16.19      1.76 o 
  -7  12   7      139.26      142.41      3.76 o 
  -6  12   7       91.03       86.59      2.97 o 
  -5  12   7      111.49      110.49      3.19 o 
  -4  12   7       14.68       14.79      1.56 o 
  -3  12   7      344.82      337.48      6.71 o 
  -2  12   7      289.26      282.44      6.75 o 
  -1  12   7      120.63      108.78      3.17 o 
   0  12   7      330.99      318.24      7.48 o 
   1  12   7      119.56      113.97      3.62 o 
   2  12   7      285.68      275.81      6.14 o 
   3  12   7      339.38      329.22      8.46 o 
   4  12   7       16.11       20.13      2.19 o 
   5  12   7      119.44      122.12      4.25 o 
   6  12   7       89.59       91.68      3.84 o 
   7  12   7      138.28      145.22      6.12 o 
   8  12   7       15.29       14.51      2.79 o 
   9  12   7       58.79       60.43      3.37 o 
  10  12   7        3.59        7.19      2.43 o 
  11  12   7       97.29       99.90      3.47 o 
  12  12   7       37.86       40.83      3.42 o 
  13  12   7       19.46       18.43      2.48 o 
  14  12   7       10.36       10.75      2.44 o 
  15  12   7      127.05      132.26      4.54 o 
  16  12   7       35.40       38.40      4.74 o 
  17  12   7        9.95        9.85      3.43 o 
  18  12   7        3.18        4.92      2.49 o 
 -18  13   7       16.39       20.90      3.18 o 
 -17  13   7        6.71        7.12      5.93 o 
 -16  13   7        5.34        5.89      2.36 o 
 -15  13   7       12.72        8.96      2.18 o 
 -14  13   7       22.72       26.48      2.29 o 
 -13  13   7      144.76      142.87      4.58 o 
 -12  13   7       26.21       27.00      2.21 o 
 -11  13   7       47.54       46.10      3.10 o 
 -10  13   7       16.42       17.67      1.94 o 
  -9  13   7       62.19       62.60      2.55 o 
  -8  13   7       39.03       36.30      2.71 o 
  -7  13   7       11.09       14.15      1.74 o 
  -6  13   7        1.04       -0.63      1.71 o 
  -5  13   7       88.52       81.51      2.90 o 
  -4  13   7       72.77       64.14      2.47 o 
  -3  13   7      114.74      116.46      3.45 o 
  -2  13   7       62.71       67.29      2.51 o 
  -1  13   7       87.65       88.75      2.92 o 
   0  13   7        0.01        2.90      1.44 o 
   1  13   7       87.28       91.77      3.26 o 
   2  13   7       62.31       67.25      2.76 o 
   3  13   7      117.19      116.27      4.45 o 
   4  13   7       72.87       66.56      3.65 o 
   5  13   7       91.64       91.48      3.83 o 
   6  13   7        1.10        1.13      2.15 o 
   7  13   7        8.52       11.99      3.09 o 
   8  13   7       38.84       42.53      3.86 o 
   9  13   7       60.25       55.89      3.24 o 
  10  13   7       16.15       17.28      2.60 o 
  11  13   7       51.21       53.57      4.38 o 
  12  13   7       26.12       28.40      2.87 o 
  13  13   7      141.78      133.21      4.50 o 
  14  13   7       22.28       24.87      3.54 o 
  15  13   7       12.38       10.92      2.56 o 
  16  13   7        5.08        3.11      2.36 o 
  17  13   7        7.06        7.58      2.43 o 
  18  13   7       16.99       14.18      3.41 o 
 -17  14   7        9.55       14.19      3.08 o 
 -16  14   7       66.32       62.43      4.10 o 
 -15  14   7       24.84       27.60      3.31 o 
 -14  14   7       11.72       11.56      2.51 o 
 -13  14   7       58.82       63.42      2.87 o 
 -12  14   7      124.00      129.03      3.92 o 
 -11  14   7      194.08      192.89      4.76 o 
 -10  14   7      118.08      129.25      6.37 o 
  -9  14   7        4.91        2.29      1.95 o 
  -8  14   7       18.80       23.80      2.00 o 
  -7  14   7      220.26      221.80      5.08 o 
  -6  14   7       51.00       53.36      2.43 o 
  -5  14   7      144.18      146.85      3.87 o 
  -4  14   7      110.15      107.96      3.23 o 
  -3  14   7       98.16       95.69      2.68 o 
  -2  14   7       68.77       69.83      2.30 o 
  -1  14   7      111.88      110.82      4.12 o 
   0  14   7        1.91        5.12      1.48 o 
   1  14   7      110.98      112.09      3.10 o 
   2  14   7       68.35       67.35      3.45 o 
   3  14   7       91.92       92.67      3.88 o 
   4  14   7      113.85      107.58      4.28 o 
   5  14   7      147.00      146.59      6.40 o 
   6  14   7       48.73       52.15      2.99 o 
   7  14   7      228.39      230.82      8.39 o 
   8  14   7       20.53       23.58      3.53 o 
   9  14   7        4.09        2.92      2.37 o 
  10  14   7      115.36      110.98      5.69 o 
  11  14   7      188.45      187.42      6.06 o 
  12  14   7      127.30      126.37      6.55 o 
  13  14   7       60.68       59.85      4.12 o 
  14  14   7       10.71        9.48      2.53 o 
  15  14   7       22.97       24.92      3.24 o 
  16  14   7       65.38       62.02      7.08 o 
  17  14   7       10.66       14.84      3.14 o 
 -17  15   7       33.72       36.86      5.52 o 
 -16  15   7       46.45       42.21      3.61 o 
 -15  15   7        2.15        0.86      3.90 o 
 -14  15   7       14.70       12.47      2.58 o 
 -13  15   7       71.42       74.34      3.61 o 
 -12  15   7       19.49       21.19      2.60 o 
 -11  15   7       70.64       73.07      3.01 o 
 -10  15   7       19.31       24.80      2.19 o 
  -9  15   7        2.11        1.74      1.97 o 
  -8  15   7       49.86       48.73      2.47 o 
  -7  15   7       10.35        9.56      1.86 o 
  -6  15   7       13.40       10.45      1.86 o 
  -5  15   7      203.50      207.13      4.85 o 
  -4  15   7      152.34      152.49      3.87 o 
  -3  15   7       89.86       87.69      2.70 o 
  -2  15   7      178.49      183.24      5.17 o 
  -1  15   7       54.60       55.89      2.42 o 
   0  15   7      349.90      335.31      6.95 o 
   1  15   7       51.85       53.03      2.30 o 
   2  15   7      178.03      179.20      4.78 o 
   3  15   7       92.63       88.76      3.94 o 
   4  15   7      151.39      147.89      5.63 o 
   5  15   7      197.63      195.35      6.03 o 
   6  15   7       13.15       17.79      3.34 o 
   7  15   7       10.02       12.79      4.34 o 
   8  15   7       50.29       52.88      4.55 o 
   9  15   7        1.24        3.63      6.86 o 
  10  15   7       19.18       18.95      4.82 o 
  11  15   7       69.65       66.02      3.83 o 
  12  15   7       19.09       21.04      4.06 o 
  13  15   7       76.53       76.34      5.56 o 
  14  15   7       15.23       15.75      2.81 o 
  15  15   7        1.43        2.22      2.61 o 
  16  15   7       47.01       42.79      3.96 o 
  17  15   7       32.69       30.57      2.88 o 
 -16  16   7        5.18        5.89      3.04 o 
 -15  16   7       39.00       45.74      6.01 o 
 -14  16   7       13.00       11.30      3.08 o 
 -13  16   7       39.29       37.07      2.93 o 
 -12  16   7       64.61       68.49      3.52 o 
 -11  16   7       48.41       52.93      3.24 o 
 -10  16   7        8.22        8.02      2.40 o 
  -9  16   7      137.09      150.04      4.20 o 
  -8  16   7        6.61        6.67      1.96 o 
  -7  16   7      201.85      197.12      4.75 o 
  -6  16   7       80.39       76.15      3.19 o 
  -5  16   7       58.11       58.66      3.27 o 
  -4  16   7       73.44       71.72      2.47 o 
  -3  16   7       98.49      100.32      2.99 o 
  -2  16   7      141.79      147.60      3.49 o 
  -1  16   7       91.20       91.30      2.85 o 
   0  16   7        0.03       -0.67      1.53 o 
   1  16   7       99.74       97.80      3.51 o 
   2  16   7      146.57      150.62      4.35 o 
   3  16   7      100.66      101.03      3.46 o 
   4  16   7       71.45       72.75      3.70 o 
   5  16   7       53.43       55.69      6.56 o 
   6  16   7       78.72       69.00      5.11 o 
   7  16   7      189.95      171.93      7.61 o 
   8  16   7        6.36       11.84      3.54 o 
   9  16   7      141.18      145.95      6.70 o 
  10  16   7        8.72        9.63      2.69 o 
  11  16   7       50.53       57.49      5.95 o 
  12  16   7       64.34       65.45      5.12 o 
  13  16   7       34.65       33.99      4.41 o 
  14  16   7       13.45       16.32      3.54 o 
  15  16   7       43.14       46.18      8.35 o 
  16  16   7        5.44        2.85      2.52 o 
 -16  17   7        1.58       -0.95      4.06 o 
 -15  17   7        5.85        8.81      3.16 o 
 -14  17   7        3.06        6.17      2.94 o 
 -13  17   7       32.00       35.36      2.98 o 
 -12  17   7        6.72        7.09      2.51 o 
 -11  17   7       16.25       15.38      2.57 o 
 -10  17   7        0.39        1.36      2.29 o 
  -9  17   7      241.37      250.96      6.66 o 
  -8  17   7       28.27       28.31      2.60 o 
  -7  17   7       48.62       49.78      2.62 o 
  -6  17   7       79.78       81.52      3.16 o 
  -5  17   7        3.62        3.04      1.83 o 
  -4  17   7       29.63       30.18      1.85 o 
  -3  17   7        0.12        1.51      1.72 o 
  -2  17   7       76.63       75.58      2.58 o 
  -1  17   7       71.00       69.47      2.50 o 
   0  17   7        0.48        0.39      1.60 o 
   1  17   7       73.64       75.01      3.08 o 
   2  17   7       77.45       75.59      3.34 o 
   3  17   7        0.06        1.64      3.22 o 
   4  17   7       29.70       23.97      2.22 o 
   5  17   7        3.04        6.65      2.91 o 
   6  17   7       79.43       72.39      5.31 o 
   7  17   7       50.06       57.26      5.77 o 
   8  17   7       27.97       29.65      3.97 o 
   9  17   7      242.46      241.95      9.16 o 
  10  17   7        0.33        1.68      2.67 o 
  11  17   7       13.66       13.04      2.88 o 
  12  17   7        6.89        0.49      3.86 o 
  13  17   7       32.24       35.96      4.46 o 
  14  17   7        2.93        3.35      3.95 o 
  15  17   7        5.97        2.22      3.41 o 
 -15  18   7       56.28       56.99      3.96 o 
 -14  18   7       12.26       12.34      4.22 o 
 -13  18   7       22.41       19.95      3.25 o 
 -12  18   7        8.18       10.80      2.73 o 
 -11  18   7       19.36       16.12      2.65 o 
 -10  18   7       90.25       93.81      4.17 o 
  -9  18   7       92.48       95.57      4.37 o 
  -8  18   7        1.28        1.16      2.38 o 
  -7  18   7       19.54       23.93      2.61 o 
  -6  18   7        4.87        3.47      2.63 o 
  -5  18   7       39.85       42.98      2.35 o 
  -4  18   7        5.05        6.33      1.64 o 
  -3  18   7      108.21      105.19      3.08 o 
  -2  18   7       13.33       15.04      1.76 o 
  -1  18   7      138.47      137.52      3.71 o 
   0  18   7        9.26       10.74      1.83 o 
   1  18   7      140.24      134.52      4.26 o 
   2  18   7       11.97       11.62      2.22 o 
   3  18   7      108.62      104.10      3.74 o 
   4  18   7        5.94        4.26      2.02 o 
   5  18   7       39.90       41.84      3.22 o 
   6  18   7        4.26        4.70      2.62 o 
   7  18   7       24.52       29.06      4.16 o 
   8  18   7        1.08       -0.88      3.57 o 
   9  18   7       89.37       95.87      5.76 o 
  10  18   7       90.72       91.86      5.49 o 
  11  18   7       17.41       19.35      3.02 o 
  12  18   7        7.84        8.99      4.07 o 
  13  18   7       26.29       31.08      4.43 o 
  14  18   7       12.40       11.99      4.10 o 
  15  18   7       53.84       50.92      4.80 o 
 -14  19   7        4.50        4.08      3.10 o 
 -13  19   7       17.35       15.16      3.10 o 
 -12  19   7       15.28       13.83      3.20 o 
 -11  19   7       19.51       17.12      2.70 o 
 -10  19   7       15.38       16.69      2.72 o 
  -9  19   7       33.74       40.40      2.96 o 
  -8  19   7       10.75       15.55      2.62 o 
  -7  19   7       66.55       69.83      3.52 o 
  -6  19   7       43.80       45.36      3.82 o 
  -5  19   7       66.21       63.33      2.93 o 
  -4  19   7        8.79        6.68      1.97 o 
  -3  19   7       31.04       30.20      2.22 o 
  -2  19   7        9.27        9.21      1.96 o 
  -1  19   7       66.25       70.16      3.28 o 
   0  19   7        7.32        8.39      1.89 o 
   1  19   7       65.35       66.65      2.72 o 
   2  19   7        9.25       10.46      1.87 o 
   3  19   7       26.85       29.00      2.59 o 
   4  19   7        8.77       10.29      2.74 o 
   5  19   7       70.30       72.02      3.75 o 
   6  19   7       43.39       39.38      3.28 o 
   7  19   7       65.18       64.67      4.69 o 
   8  19   7       10.57       11.95      2.81 o 
   9  19   7       33.98       34.45      3.21 o 
  10  19   7       15.51       14.32      2.86 o 
  11  19   7       21.38       24.02      3.92 o 
  12  19   7       15.60       15.43      4.27 o 
  13  19   7       15.61       17.29      4.36 o 
  14  19   7        4.45       -0.20      4.12 o 
 -13  20   7       12.63       15.87      3.45 o 
 -12  20   7       33.55       33.16      3.69 o 
 -11  20   7       81.67       80.95      5.33 o 
 -10  20   7       11.15       10.71      4.19 o 
  -9  20   7        4.08        3.74      2.61 o 
  -8  20   7       12.27       13.07      2.68 o 
  -7  20   7      174.52      182.79      8.02 o 
  -6  20   7       49.47       48.72      3.86 o 
  -5  20   7       78.21       87.99      4.11 o 
  -4  20   7       61.81       62.11      2.97 o 
  -3  20   7       49.66       51.38      2.61 o 
  -2  20   7       50.49       51.67      2.63 o 
  -1  20   7       94.51       92.96      3.24 o 
   0  20   7       12.07       10.97      2.16 o 
   1  20   7       87.63       83.13      3.66 o 
   2  20   7       49.19       50.90      2.98 o 
   3  20   7       48.68       48.73      3.01 o 
   4  20   7       61.47       57.54      3.87 o 
   5  20   7       88.02       91.72      4.55 o 
   6  20   7       52.67       60.62      3.69 o 
   7  20   7      171.05      179.12      6.22 o 
   8  20   7       12.19       12.01      2.82 o 
   9  20   7        4.73        4.83      3.72 o 
  10  20   7       11.81       12.32      2.89 o 
  11  20   7       84.78       94.08      7.01 o 
  12  20   7       32.06       36.47      3.56 o 
  13  20   7       10.57       11.50      3.61 o 
 -12  21   7        6.99        6.96      3.15 o 
 -11  21   7        3.51        2.77      5.60 o 
 -10  21   7        3.40       -2.57      3.06 o 
  -9  21   7       52.70       54.00      3.44 o 
  -8  21   7       14.11       12.62      2.75 o 
  -7  21   7        5.14        7.68      3.40 o 
  -6  21   7      180.74      186.51      4.95 o 
  -5  21   7        7.37        7.57      2.44 o 
  -4  21   7       60.80       58.18      2.88 o 
  -3  21   7      162.44      167.21      4.52 o 
  -2  21   7       89.46       89.31      3.35 o 
  -1  21   7        3.19        2.08      2.34 o 
   0  21   7        0.27       -2.27      2.27 o 
   1  21   7        3.04        1.21      2.30 o 
   2  21   7       89.21       90.43      6.02 o 
   3  21   7      165.03      166.26      5.91 o 
   4  21   7       61.43       67.04      4.45 o 
   5  21   7        6.79        9.56      2.85 o 
   6  21   7      181.00      195.14      6.44 o 
   7  21   7        4.00        5.97      2.99 o 
   8  21   7       14.35       13.86      3.12 o 
   9  21   7       54.41       57.23      3.71 o
[truncated: 102,802 more chars]
